# Supplementary material for: Exploring the mechanism of 6-Methoxydihydrosanguinarine in the treatment of lung adenocarcinoma based on network pharmacology, molecular docking and experimental investigation
Source: BMC Complement Med Ther. 2024 May 23;24:202. doi: 10.1186/s12906-024-04497-z (PMC11119275; doi:10.1186/s12906-024-04497-z)
Supplement: Supplementary file 1 — Supplementary Material 1 [file 12906_2024_4497_MOESM1_ESM.xlsx]

## Sheet: Table S1
Table S1 4,246 LUAD-DEGs
Gene Symbol	Gene ID	Median (Tumor)	Median (Normal)	Log2(Fold Change)	adjp
RP11-40C6.2	ENSG00000219928.2	876.068	1.95	8.216	1.5e-160
XAGE1A	ENSG00000204379.10	168.545	0.34	6.983	7.11e-76
XAGE1B	ENSG00000204382.11	118.02	0.64	6.181	1.82e-74
RP5-940J5.9	ENSG00000269968.1	41.981	0	5.426	3.12e-54
IGHGP	ENSG00000253755.1	70.112	1.41	4.883	2.29e-118
CRABP2	ENSG00000143320.8	136.503	4.07	4.761	7.75e-110
FAM83A	ENSG00000147689.16	30.26	0.19	4.715	5.9e-178
SPP1	ENSG00000118785.13	252.422	9.08	4.652	9.22e-123
TMPRSS4	ENSG00000137648.16	47.221	1.05	4.556	1.49e-131
CEACAM5	ENSG00000105388.14	83.47	2.68	4.521	3.47e-72
IGKV2D-28	ENSG00000242534.2	60.212	1.9	4.4	1.43e-83
COL10A1	ENSG00000123500.9	23.591	0.36	4.176	1.68e-137
TUBB3	ENSG00000258947.6	51.47	2.13	4.067	4.75e-149
CST1	ENSG00000170373.8	15.53	0	4.047	7.24e-91
SPINK1	ENSG00000164266.10	53.958	2.37	4.028	4.79e-61
MTND4P12	ENSG00000247627.2	19.55	0.34	3.939	5.55e-36
B3GNT3	ENSG00000179913.10	19.2	0.34	3.914	8.74e-170
CXCL13	ENSG00000156234.7	20.5	0.43	3.91	1.17e-94
MMP11	ENSG00000099953.9	25.329	0.85	3.831	1.09e-135
MUC5B	ENSG00000117983.17	26.08	0.96	3.788	1.66e-34
IGHG4	ENSG00000211892.3	241.888	17.46	3.718	2.55e-70
CP	ENSG00000047457.13	123.81	8.57	3.705	4.51e-90
AGR2	ENSG00000106541.11	389.532	31.939	3.568	1.41e-86
AP003391.1	ENSG00000281272.1	10.49	0	3.522	5.16e-17
UBE2C	ENSG00000175063.16	46.629	3.39	3.44	2.53e-133
PPAP2C	ENSG00000141934.9	85.182	7.05	3.42	3.49e-159
CYP24A1	ENSG00000019186.9	10.81	0.15	3.36	1.89e-71
SPDEF	ENSG00000124664.10	18.96	0.95	3.356	3.5e-108
CTHRC1	ENSG00000164932.12	58.679	4.98	3.319	8.16e-114
AFAP1-AS1	ENSG00000272620.1	9.71	0.09	3.297	2.99e-86
HMGB3	ENSG00000029993.14	150.612	15.03	3.242	2.72e-164
PYCR1	ENSG00000183010.16	88.382	8.54	3.228	8.65e-179
UBD	ENSG00000213886.3	48.999	4.41	3.208	4.17e-67
MDK	ENSG00000110492.15	439.981	46.84	3.204	1.69e-142
C15orf48	ENSG00000166920.10	58.181	5.5	3.187	1.47e-85
CDH3	ENSG00000062038.13	39.711	3.54	3.165	7.56e-91
MYBL2	ENSG00000101057.15	17.349	1.05	3.162	4.73e-125
CKS1BP3	ENSG00000268942.2	7.93	0	3.159	5.81e-100
TOP2A	ENSG00000131747.14	25.141	2	3.123	9.14e-144
MMP1	ENSG00000196611.4	16.16	0.98	3.115	1.31e-52
MMP12	ENSG00000262406.2	9.03	0.19	3.075	7.08e-88
HS6ST2	ENSG00000171004.17	9.17	0.22	3.059	3.01e-126
CDC20	ENSG00000117399.13	22.011	1.82	3.029	3.1e-147
ALG1L	ENSG00000189366.9	11.77	0.57	3.024	7.81e-114
XIST	ENSG00000229807.9	12.45	0.67	3.01	8.05e-09
GOLM1	ENSG00000135052.16	105.939	12.41	2.995	1.53e-196
PPP1R14D	ENSG00000166143.9	7.72	0.1	2.987	1.6e-84
KIAA0101	ENSG00000166803.10	28.01	2.67	2.983	4.03e-149
GJB2	ENSG00000165474.5	9.99	0.41	2.962	3.01e-103
SMIM22	ENSG00000267795.5	235.208	29.4	2.958	1.06e-109
ETV4	ENSG00000175832.12	25.021	2.36	2.953	7.31e-154
EPN3	ENSG00000049283.17	10.36	0.49	2.931	2.3e-160
IGHG1	ENSG00000211896.6	4565.64	598.081	2.93	6.24e-48
AC005255.3	ENSG00000256210.3	6.55	0	2.916	3.47e-103
GCNT3	ENSG00000140297.12	8.79	0.3	2.913	1.17e-86
LINC00511	ENSG00000227036.6	17.75	1.54	2.884	1.52e-141
BPIFA1	ENSG00000198183.11	11.96	0.76	2.88	4.96e-31
PODXL2	ENSG00000114631.10	22.7	2.23	2.875	1.06e-105
CENPF	ENSG00000117724.12	16.37	1.41	2.85	7.47e-129
FUT2	ENSG00000176920.11	11.04	0.7	2.824	9.43e-137
TPX2	ENSG00000088325.15	14.67	1.23	2.813	5.76e-129
IGHG2	ENSG00000211893.3	738.471	104.821	2.805	8.19e-43
IGHV1-69-2	ENSG00000280411.1	88.327	11.8	2.803	3.83e-43
RN7SL1	ENSG00000276168.1	1015.94	145.562	2.795	1.18e-81
CD24	ENSG00000272398.5	189.479	26.841	2.774	4.88e-77
PROM2	ENSG00000155066.15	22.54	2.45	2.77	1.56e-134
IGKV3-15	ENSG00000244437.1	280.974	40.91	2.75	3.37e-47
RP11-10G12.1	ENSG00000244538.1	5.7	0	2.744	1.75e-110
EPCAM	ENSG00000119888.10	417.229	61.669	2.738	1.53e-157
BIRC5	ENSG00000089685.14	14.47	1.32	2.737	2.69e-121
OCIAD2	ENSG00000145247.11	199.465	29.151	2.733	4.1e-190
IGKV3D-15	ENSG00000224041.3	8.62	0.47	2.71	1.53e-60
COL11A1	ENSG00000060718.18	6.93	0.22	2.7	1.52e-72
MMP7	ENSG00000137673.8	43.299	5.83	2.697	1.35e-48
DSP	ENSG00000096696.13	38.03	5.07	2.685	1.4e-94
UBE2T	ENSG00000077152.9	24.13	2.93	2.677	6.8e-167
AP000349.2	ENSG00000280178.1	5.83	0.07	2.674	6.12e-98
CLDN3	ENSG00000165215.6	78.973	11.54	2.673	5.74e-91
HSPB1P1	ENSG00000236060.2	8.61	0.51	2.67	2.89e-68
EIF5AP4	ENSG00000234743.1	6.78	0.23	2.661	8.51e-155
CCNB1	ENSG00000134057.14	30.42	3.97	2.66	1.98e-156
IGHV3-21	ENSG00000211947.2	112.049	16.89	2.66	1.47e-42
SIX1	ENSG00000126778.8	8.84	0.56	2.657	1.56e-83
U91328.1	ENSG00000281052.1	5.23	0	2.639	1.21e-11
NEK2	ENSG00000117650.12	7.93	0.44	2.633	1.37e-144
IGKV1-33	ENSG00000242076.2	262.031	41.679	2.624	1.37e-41
IGKV1D-33	ENSG00000239975.2	5.16	0	2.623	7.26e-71
IGKV4-1	ENSG00000211598.2	255.273	40.91	2.612	6.05e-48
RRM2	ENSG00000171848.13	19.061	2.29	2.608	8.68e-114
C1orf106	ENSG00000163362.10	29.229	3.97	2.605	5.12e-124
IGHV3-43	ENSG00000232216.1	15.58	1.77	2.581	1.51e-42
Metazoa_SRP	ENSG00000274012.1	1296.49	216.286	2.578	4.37e-63
RHOV	ENSG00000104140.6	9.03	0.69	2.569	1.53e-68
SEZ6L2	ENSG00000174938.14	31.219	4.48	2.556	5.04e-87
HMGN1P37	ENSG00000229237.2	4.88	0	2.556	8.95e-142
ZWINT	ENSG00000122952.16	21.55	2.88	2.539	6.23e-149
IGLC3	ENSG00000211679.2	1737.02	298.522	2.537	1e-38
IGHV5-51	ENSG00000211966.2	97.7	16.151	2.525	1.18e-38
PLEK2	ENSG00000100558.8	13.62	1.55	2.519	2.61e-158
RP11-667K14.4	ENSG00000262533.1	4.72	0	2.516	4.73e-63
IGHV1-24	ENSG00000211950.2	33.139	5.01	2.506	4.15e-40
CCNB2	ENSG00000157456.7	12.96	1.46	2.505	1.05e-131
HNRNPCP2	ENSG00000204253.4	15.3	1.88	2.501	8.18e-173
IGHV1-18	ENSG00000211945.2	86.569	14.53	2.495	3.11e-41
IGKV1D-39	ENSG00000251546.1	486.669	85.603	2.493	2.53e-36
CA9	ENSG00000107159.12	5.4	0.14	2.489	1.2e-59
IGLV3-25	ENSG00000211659.2	150.184	26.051	2.483	2.94e-35
IGLV2-23	ENSG00000211660.3	151.743	26.35	2.481	3.39e-41
IGKC	ENSG00000211592.6	10717.6	1920.01	2.48	3.49e-45
ST6GALNAC1	ENSG00000070526.14	35.099	5.51	2.471	1.23e-52
IGHG3	ENSG00000211897.7	663.935	119.651	2.462	4.16e-47
CEP55	ENSG00000138180.15	8.5	0.73	2.457	1.42e-133
IGHV3-23	ENSG00000211949.3	201.843	36.051	2.453	9.21e-41
GREM1	ENSG00000166923.10	7.25	0.51	2.45	3.47e-58
DSG2	ENSG00000046604.12	32.669	5.17	2.448	1.58e-110
IGHV1-69	ENSG00000211973.2	16.999	2.34	2.43	6.99e-32
IGLC2	ENSG00000211677.2	3240.95	602.993	2.424	9.03e-37
IGKV1-5	ENSG00000243466.1	235.681	43.119	2.423	8.88e-42
RP11-649E7.5	ENSG00000258377.1	6.72	0.44	2.423	1.69e-46
ANLN	ENSG00000011426.10	10.16	1.09	2.417	1.2e-118
TOX3	ENSG00000103460.16	7.64	0.62	2.415	1.28e-79
ARSE	ENSG00000157399.14	10.74	1.21	2.409	2.88e-52
IGLV3-21	ENSG00000211662.2	92.142	16.6	2.404	9.34e-37
SLC2A1	ENSG00000117394.19	68.09	12.09	2.4	1.42e-93
LAD1	ENSG00000159166.13	70.668	12.62	2.396	4.07e-111
IGHV4-31	ENSG00000231475.3	17.19	2.47	2.39	5.69e-37
TK1	ENSG00000167900.11	39.439	6.74	2.385	8.35e-120
WFDC3	ENSG00000124116.18	12.74	1.64	2.38	1.1e-70
IGKV3-20	ENSG00000239951.1	681.23	130.191	2.379	6.73e-43
MUC21	ENSG00000204544.5	9.86	1.09	2.377	1.77e-45
IGKV3-11	ENSG00000241351.2	833.361	159.675	2.377	4.03e-45
CBLC	ENSG00000142273.10	11.58	1.43	2.372	6.27e-138
BCL2L15	ENSG00000188761.11	9.55	1.07	2.35	3.56e-85
SMPDL3B	ENSG00000130768.14	34.83	6.03	2.35	6.84e-108
S100P	ENSG00000163993.6	182.91	35.24	2.343	3.89e-27
DNAJC12	ENSG00000108176.14	11.56	1.5	2.329	7.24e-68
MUC3A	ENSG00000169894.17	9.58	1.11	2.326	6.68e-56
ANKRD22	ENSG00000152766.5	10.22	1.24	2.325	1.18e-71
IGLV3-1	ENSG00000211673.2	156.497	30.46	2.324	1.79e-33
PVRL4	ENSG00000143217.8	23.821	3.96	2.323	3.73e-115
RP1-241P17.4	ENSG00000228532.4	20.92	3.38	2.323	2.04e-56
CDKN3	ENSG00000100526.19	12.74	1.75	2.321	5.57e-112
FDCSP	ENSG00000181617.5	4.49	0.1	2.319	1.34e-37
IGKV1-17	ENSG00000240382.3	86.882	16.62	2.318	1.73e-31
SPTBN2	ENSG00000173898.11	17.771	2.77	2.316	1.65e-139
UBE2SP2	ENSG00000224126.2	5.56	0.32	2.313	3.06e-139
CDCA7	ENSG00000144354.13	8.98	1.01	2.312	8.58e-105
RP11-316M1.12	ENSG00000259357.2	7.41	0.7	2.307	1.54e-40
RP11-73M18.2	ENSG00000256500.5	3.89	0	2.29	5.35e-56
IGSF9	ENSG00000085552.16	6.56	0.55	2.286	7.35e-119
IGKV1-27	ENSG00000244575.3	65.059	12.55	2.285	6.32e-29
IGHV4-34	ENSG00000211956.2	50.07	9.52	2.279	2.67e-33
IGHV3-11	ENSG00000211941.3	57.531	11.12	2.272	4.94e-36
HN1	ENSG00000189159.15	279.828	57.209	2.27	2.77e-168
FOXM1	ENSG00000111206.12	12.8	1.87	2.266	3.19e-107
PAFAH1B3	ENSG00000079462.7	54.462	10.63	2.254	1.82e-178
WFDC2	ENSG00000101443.17	755.924	157.695	2.254	1.94e-52
PITX1	ENSG00000069011.15	4.62	0.18	2.252	4.14e-75
IGLV3-19	ENSG00000211663.2	129.364	26.451	2.248	1.55e-35
IGLC1	ENSG00000211675.2	1205.57	255.007	2.237	3.21e-39
CTC-425F1.4	ENSG00000267458.1	21.93	3.87	2.235	3.93e-34
RMI2	ENSG00000175643.8	12.5	1.88	2.229	3e-157
SGPP2	ENSG00000163082.9	23.75	4.32	2.218	4.06e-65
GJB1	ENSG00000169562.9	5.6	0.42	2.217	7.18e-33
AURKA	ENSG00000087586.17	11.85	1.78	2.209	1.07e-129
METTL7B	ENSG00000170439.6	9.81	1.34	2.208	2.77e-69
ESPN	ENSG00000187017.14	10.09	1.4	2.208	8.13e-50
UHRF1	ENSG00000276043.4	7.25	0.79	2.204	6.68e-123
TPD52	ENSG00000076554.15	67.102	13.84	2.198	2.36e-124
IGKV1-9	ENSG00000241755.1	92.443	19.471	2.191	4.89e-34
KIF20A	ENSG00000112984.11	6.76	0.71	2.182	6.25e-129
IGHV4-39	ENSG00000211959.2	75.019	15.76	2.181	8.26e-31
IGLV6-57	ENSG00000211640.3	41.821	8.45	2.18	4.05e-35
NME1	ENSG00000239672.7	135.692	29.181	2.179	2.65e-117
GALNT14	ENSG00000158089.14	9.72	1.37	2.177	1.26e-68
MELK	ENSG00000165304.7	6.41	0.64	2.176	4.86e-111
IGHV3-30	ENSG00000270550.1	188.915	41.049	2.175	9.82e-31
IGKV1-16	ENSG00000240864.3	63.46	13.29	2.173	9.05e-30
IGHV3-15	ENSG00000211943.2	62.869	13.17	2.172	7.29e-34
IGHV1-2	ENSG00000211934.3	48.772	10.06	2.17	2.82e-27
PHLDA2	ENSG00000181649.5	32.619	6.48	2.168	1.15e-83
IGLV1-44	ENSG00000211651.3	134.158	29.09	2.167	8.15e-30
IGKV3D-20	ENSG00000211625.2	12.3	1.97	2.163	3.62e-40
RP11-350J20.12	ENSG00000273132.1	8.14	1.05	2.157	3.49e-71
SYT7	ENSG00000011347.9	11.7	1.85	2.156	1.5e-86
TRIP13	ENSG00000071539.13	8.63	1.16	2.156	1.37e-102
RP11-452N17.1	ENSG00000277998.1	38.239	7.81	2.155	3.52e-93
CD79A	ENSG00000105369.9	22.441	4.31	2.142	1.71e-46
SERINC2	ENSG00000168528.11	106.661	23.429	2.14	4.25e-129
RP3-340N1.2	ENSG00000227066.1	3.79	0.09	2.136	7.99e-74
MESP1	ENSG00000166823.5	7	0.83	2.128	2.68e-108
DLGAP5	ENSG00000126787.12	5.15	0.41	2.125	1e-116
IGKV1-8	ENSG00000240671.2	45.11	9.58	2.124	2.39e-30
IGLV1-40	ENSG00000211653.2	211.673	47.871	2.122	7.54e-36
CXCL14	ENSG00000145824.12	18.61	3.52	2.117	7.85e-26
TROAP	ENSG00000135451.12	10.23	1.59	2.116	5.22e-97
CTB-63M22.1	ENSG00000229119.3	145.028	32.701	2.115	8.53e-47
PSAT1	ENSG00000135069.13	12.37	2.1	2.109	4.82e-63
GPT2	ENSG00000166123.13	13.53	2.37	2.108	2.05e-123
SAPCD2	ENSG00000186193.8	5.12	0.42	2.108	4e-147
RPL37P6	ENSG00000241431.1	3.31	0	2.108	2.23e-110
MUC16	ENSG00000181143.15	5.46	0.5	2.107	1.01e-26
FERMT1	ENSG00000101311.15	6.18	0.67	2.104	1.35e-124
NQO1	ENSG00000181019.12	151.135	34.379	2.104	6.64e-71
IGHV2-70	ENSG00000211974.3	7.12	0.89	2.103	5.48e-30
RHBDL2	ENSG00000158315.10	6.34	0.71	2.102	2.75e-127
IGHV1-46	ENSG00000211962.2	18.191	3.48	2.099	1.15e-32
ASF1B	ENSG00000105011.8	10.29	1.64	2.096	3.18e-123
HABP2	ENSG00000148702.14	3.74	0.11	2.094	1.7e-45
EEF1A2	ENSG00000101210.10	6.97	0.87	2.092	1.5e-52
MUC20	ENSG00000176945.16	43.691	9.49	2.091	2.09e-60
IGLV1-47	ENSG00000211648.2	112.68	25.71	2.09	1.07e-30
CENPA	ENSG00000115163.14	5.96	0.64	2.085	6.86e-112
BARX2	ENSG00000043039.6	3.82	0.14	2.08	1.34e-72
S100A2	ENSG00000196754.10	25	5.15	2.08	2.21e-40
MAD2L1	ENSG00000164109.13	11.2	1.89	2.078	2.22e-120
KIF2C	ENSG00000142945.12	7.41	1	2.072	4.18e-114
PTTG1	ENSG00000164611.12	37.121	8.07	2.071	8.39e-113
IGKV1-12	ENSG00000243290.1	10.15	1.66	2.067	2.16e-36
NUF2	ENSG00000143228.12	6.53	0.8	2.065	2.63e-111
Metazoa_SRP	ENSG00000278771.1	4.72	0.37	2.062	8.85e-72
IGKV2-28	ENSG00000244116.3	276.991	65.698	2.059	2.85e-27
KRT80	ENSG00000167767.13	15.55	2.98	2.056	3.24e-81
IGHV3-49	ENSG00000211965.3	22.59	4.68	2.054	5.49e-28
CXCL9	ENSG00000138755.5	22.91	4.77	2.051	5.23e-23
AURKB	ENSG00000178999.12	12.26	2.22	2.042	1.67e-98
IGHV4-59	ENSG00000224373.3	76.59	17.85	2.041	6.44e-31
MANEAL	ENSG00000185090.14	11.23	1.98	2.037	4.01e-101
AC009065.4	ENSG00000279473.1	3.09	0	2.032	2.4e-108
ATP1B1	ENSG00000143153.12	241.486	58.338	2.031	1.7e-87
TFAP2A	ENSG00000137203.10	4.68	0.39	2.031	4.92e-84
NCAPH	ENSG00000121152.9	6.84	0.92	2.03	1.1e-112
CDC6	ENSG00000094804.9	6.34	0.8	2.028	4.04e-97
LGSN	ENSG00000146166.16	3.61	0.13	2.028	2.84e-71
MKI67	ENSG00000148773.12	8.7	1.38	2.027	8.1e-97
EPHX3	ENSG00000105131.7	11.16	1.99	2.024	7.76e-79
CDCA8	ENSG00000134690.10	7.86	1.18	2.023	1.73e-131
SLC25A10	ENSG00000183048.11	27.131	5.92	2.023	1.37e-169
RP6-65G23.3	ENSG00000259153.1	5.37	0.57	2.021	4.87e-140
AOC1	ENSG00000002726.19	3.98	0.23	2.017	4.06e-62
CDK1	ENSG00000170312.15	17.36	3.54	2.016	1.35e-106
LSR	ENSG00000105699.16	155.772	37.77	2.016	4.61e-127
GYLTL1B	ENSG00000165905.16	19.471	4.07	2.013	1.63e-92
ADGRF1	ENSG00000153292.15	14.93	2.95	2.012	2.39e-22
CDCA5	ENSG00000146670.9	8.5	1.36	2.009	1.86e-104
LAPTM4B	ENSG00000104341.16	127.406	31.04	2.003	3.43e-116
CKMT1A	ENSG00000223572.9	6.49	0.87	2.002	2.21e-50
CDH1	ENSG00000039068.18	105.28	25.591	1.999	5.05e-101
PAEP	ENSG00000122133.16	3.39	0.1	1.997	1.41e-45
IGHV3-73	ENSG00000211976.2	16.95	3.51	1.993	5.37e-32
KIFC1	ENSG00000237649.7	10.06	1.78	1.992	4.27e-104
HMGN1P36	ENSG00000235734.4	2.95	0	1.982	2.17e-114
IGLL5	ENSG00000254709.6	118.989	29.459	1.978	4.37e-35
ST14	ENSG00000149418.10	94.91	23.381	1.976	1.11e-130
RP11-624G17.3	ENSG00000255301.1	4.15	0.31	1.975	1.01e-83
SLC29A4	ENSG00000164638.10	6.89	1.01	1.973	5.62e-89
PLK1	ENSG00000166851.14	12.32	2.4	1.97	1.28e-110
REEP6	ENSG00000115255.10	10.12	1.84	1.969	7.5e-74
FAM83H-AS1	ENSG00000203499.10	18.27	3.93	1.967	1.12e-100
SDC1	ENSG00000115884.10	212.423	53.649	1.965	2.54e-93
IGLC7	ENSG00000211685.3	19.05	4.14	1.964	5.76e-23
IGHM	ENSG00000211899.7	350.701	89.219	1.963	2.42e-21
CKMT1B	ENSG00000237289.9	6.24	0.86	1.961	1.71e-54
RASAL1	ENSG00000111344.11	4.29	0.36	1.96	5.05e-92
TMEM45B	ENSG00000151715.7	29.629	6.87	1.96	2.3e-85
DERL3	ENSG00000099958.14	36.75	8.73	1.956	1.04e-58
MARCKSL1	ENSG00000175130.6	139.381	35.17	1.956	4.87e-112
KIF4A	ENSG00000090889.11	4.04	0.3	1.955	1.77e-119
KCNN4	ENSG00000104783.11	31.421	7.37	1.954	3.3e-44
SNRPEP2	ENSG00000256968.1	11.61	2.26	1.952	1.65e-127
CLIC6	ENSG00000159212.12	34.09	8.08	1.95	4.68e-28
DBNDD1	ENSG00000003249.13	18.88	4.15	1.949	1.24e-132
SBK1	ENSG00000188322.4	5.99	0.81	1.949	6.64e-100
MET	ENSG00000105976.14	30.93	7.29	1.946	1.25e-38
TXNDC17	ENSG00000129235.10	252.247	64.928	1.942	2.59e-137
SPAG4	ENSG00000061656.9	22.161	5.04	1.939	3.09e-101
IGHV3-33	ENSG00000211955.2	94.64	23.94	1.939	3.5e-29
KCNK1	ENSG00000135750.14	21.13	4.8	1.932	1.99e-59
TMEM92	ENSG00000167105.7	18.52	4.12	1.931	4.05e-76
FAM3C2	ENSG00000174028.6	32.88	7.89	1.93	7.4e-80
PTPRH	ENSG00000080031.9	3.26	0.12	1.927	2.94e-83
IGKV1-6	ENSG00000239855.1	33.871	8.17	1.927	1.9e-25
SOX4	ENSG00000124766.5	40.621	9.95	1.926	1.12e-118
HMMR	ENSG00000072571.19	5.11	0.61	1.924	1.09e-114
SNRPGP2	ENSG00000264350.1	20.629	4.71	1.921	1.92e-104
NGEF	ENSG00000066248.14	4.6	0.48	1.92	5.91e-74
MUC4	ENSG00000145113.21	19.16	4.33	1.919	1.31e-24
IGFBP3	ENSG00000146674.14	125.922	32.57	1.919	6.28e-69
KRT17	ENSG00000128422.15	20.941	4.81	1.917	2.8e-21
PPIAP22	ENSG00000198618.5	255.007	66.782	1.917	6.15e-137
CLDN4	ENSG00000189143.9	289.977	76.24	1.913	6.21e-84
LAMB3	ENSG00000196878.12	111.26	28.819	1.913	6.12e-49
IGKV2D-29	ENSG00000243264.2	18.21	4.1	1.913	4.52e-32
SCG5	ENSG00000166922.8	5.84	0.82	1.91	6.21e-73
PLS1	ENSG00000120756.12	20.3	4.67	1.909	7.33e-93
AL158801.1	ENSG00000279392.1	4.96	0.59	1.906	1.97e-102
PKMYT1	ENSG00000127564.16	11.25	2.27	1.905	5.97e-101
GALNT6	ENSG00000139629.15	15.02	3.28	1.904	3.8e-67
KRT8	ENSG00000170421.11	783.668	208.643	1.904	2.6e-94
LGR4	ENSG00000205213.13	14.05	3.03	1.901	1.66e-104
MEX3A	ENSG00000254726.2	4.22	0.4	1.899	2.55e-108
FOXA1	ENSG00000129514.5	27.739	6.76	1.889	5.74e-81
RP11-544M22.13	ENSG00000270149.5	3.77	0.29	1.887	8.37e-43
STRA6	ENSG00000137868.18	3.53	0.23	1.881	1.51e-61
SLC44A4	ENSG00000204385.10	55.768	14.47	1.876	1.31e-28
IGHV1-3	ENSG00000211935.3	3.5	0.23	1.871	1.06e-14
EFNA4	ENSG00000243364.7	20.831	4.98	1.868	1.1e-163
SRD5A3	ENSG00000128039.10	53.589	13.95	1.868	8.96e-97
RPS2P55	ENSG00000216866.5	5.35	0.74	1.868	1.69e-131
TMEM184A	ENSG00000164855.15	14.1	3.14	1.867	1.91e-103
RP4-800G7.1	ENSG00000239719.1	2.64	0	1.864	1.65e-26
GINS1	ENSG00000101003.9	4.33	0.47	1.858	1.72e-130
IGHV4-4	ENSG00000276775.1	12.62	2.77	1.853	5.56e-22
TNFRSF21	ENSG00000146072.6	60.48	16.06	1.849	6.69e-100
IL4I1	ENSG00000104951.15	8.97	1.77	1.848	1.77e-69
KIAA1324	ENSG00000116299.16	13.36	2.99	1.848	4.87e-28
IGLV1-51	ENSG00000211644.2	158.462	43.389	1.845	5.3e-25
FA2H	ENSG00000103089.8	8.01	1.51	1.844	2.94e-83
YWHAZP5	ENSG00000213260.3	3.74	0.32	1.844	1.67e-105
MSL3P1	ENSG00000224287.2	3.74	0.32	1.844	2.12e-125
COL1A1	ENSG00000108821.13	381.251	105.799	1.84	2.4e-40
COL17A1	ENSG00000065618.16	4.46	0.53	1.835	3e-44
IGKV3D-11	ENSG00000211632.3	5.24	0.75	1.834	1.44e-47
MAL2	ENSG00000147676.13	173.488	48.06	1.831	8.59e-73
LY6K	ENSG00000160886.13	5.44	0.81	1.831	1.29e-36
IGLV4-69	ENSG00000211637.2	32.271	8.35	1.831	1.32e-24
CH507-513H4.5	ENSG00000281383.1	3.9	0.38	1.828	2.15e-50
SLC35F2	ENSG00000110660.14	14.14	3.28	1.823	1.27e-128
RP11-783K16.5	ENSG00000256940.1	4.62	0.59	1.822	1.11e-106
BUB1	ENSG00000169679.14	6.55	1.14	1.819	3.08e-102
TSPAN1	ENSG00000117472.9	64.901	17.74	1.814	6.68e-14
IGHV3-48	ENSG00000211964.3	8.46	1.69	1.814	3.44e-28
GPX2	ENSG00000176153.11	7.46	1.41	1.812	2.69e-32
FAM64A	ENSG00000129195.15	4.19	0.48	1.81	2.34e-101
ITGB4	ENSG00000132470.13	71.818	19.76	1.81	1.65e-44
ZP3	ENSG00000188372.14	10	2.14	1.809	2.46e-63
IGLV3-10	ENSG00000211669.2	52.24	14.19	1.809	3.36e-19
CHIT1	ENSG00000133063.15	21.52	5.43	1.808	1.79e-07
CEACAM6	ENSG00000086548.8	607.819	173.176	1.805	1.5e-16
PTGES	ENSG00000148344.10	19.22	4.8	1.802	5.63e-60
FUT3	ENSG00000171124.12	18.16	4.5	1.801	2.52e-59
IGHV2-70	ENSG00000274576.2	22.19	5.66	1.8	9.03e-20
CH17-224D4.2	ENSG00000282651.1	5.02	0.73	1.799	1.39e-18
SOX2	ENSG00000181449.3	3.8	0.38	1.798	4.18e-32
MSMB	ENSG00000263639.5	6.47	1.15	1.797	3.21e-15
NUSAP1	ENSG00000137804.12	14.49	3.46	1.796	9.63e-94
ARAP1-AS1	ENSG00000256007.1	7.85	1.55	1.795	1.22e-11
PBK	ENSG00000168078.9	3.85	0.4	1.793	1.7e-96
TYMS	ENSG00000176890.15	26.21	6.85	1.793	7.8e-88
BIK	ENSG00000100290.2	7.76	1.53	1.792	1.85e-89
RP11-498C9.13	ENSG00000263585.1	2.46	0	1.791	3.46e-31
IGHV3-74	ENSG00000224650.2	27.839	7.35	1.788	1.55e-26
CDT1	ENSG00000167513.8	6.42	1.15	1.787	3.73e-100
NCAPG	ENSG00000109805.9	4.52	0.6	1.787	3.65e-97
RP11-464D20.2	ENSG00000239246.3	5.3	0.83	1.784	1.92e-78
IGKV6-21	ENSG00000211611.2	10.59	2.37	1.782	3.11e-27
KIF11	ENSG00000138160.5	4.97	0.74	1.779	1.56e-119
KRTCAP3	ENSG00000157992.12	79.219	22.389	1.778	1.97e-97
PKIB	ENSG00000135549.14	9.24	1.99	1.776	1.07e-53
IGHV6-1	ENSG00000211933.2	10.67	2.42	1.771	2.55e-25
CDKN2A	ENSG00000147889.16	10.05	2.24	1.77	5.42e-34
NMU	ENSG00000109255.11	3.7	0.39	1.758	2.19e-55
IGLV2-11	ENSG00000211668.2	117.481	34.04	1.758	4.16e-23
MMP13	ENSG00000137745.11	2.41	0.01	1.755	3.28e-52
CCNO	ENSG00000152669.8	4.59	0.66	1.752	2.73e-40
EFNA3	ENSG00000143590.13	5.9	1.05	1.751	6.76e-141
TMPRSS13	ENSG00000137747.14	11.74	2.8	1.745	3.53e-74
AHNAK2	ENSG00000185567.6	18.36	4.78	1.744	7.18e-33
RP5-890E16.4	ENSG00000266341.1	2.35	0	1.744	1.39e-27
CLDN1	ENSG00000163347.5	20.831	5.55	1.737	4.35e-29
HMGA1	ENSG00000137309.19	132.77	39.14	1.737	1.6e-93
TFAP2C	ENSG00000087510.6	7.59	1.58	1.735	1.23e-82
CNFN	ENSG00000105427.9	5.5	0.96	1.73	6.28e-101
TFPI2	ENSG00000105825.11	17.38	4.54	1.73	2.35e-18
CENPM	ENSG00000100162.14	11.68	2.83	1.727	3.13e-65
PRR11	ENSG00000068489.12	5.55	0.98	1.726	7.37e-93
NDC80	ENSG00000080986.12	5.32	0.91	1.726	1.59e-90
PDIA4	ENSG00000155660.10	179.681	53.6	1.726	5.95e-124
IGLV3-9	ENSG00000211670.2	9.84	2.28	1.725	2.06e-27
IGHV4-61	ENSG00000211970.3	24.729	6.79	1.724	7.18e-26
MCM4	ENSG00000104738.16	25.5	7.03	1.723	2.34e-106
KDELR3	ENSG00000100196.10	34.21	9.67	1.722	6.16e-91
PAICS	ENSG00000128050.8	44.55	12.85	1.718	1.87e-128
GINS2	ENSG00000131153.8	4.26	0.6	1.717	2.38e-114
SYT12	ENSG00000173227.13	2.55	0.08	1.717	8.86e-67
PCP4	ENSG00000183036.10	4.03	0.53	1.717	3.77e-43
IGKV3OR2-268	ENSG00000233999.3	3.24	0.29	1.717	3.77e-55
C16orf59	ENSG00000162062.14	4.45	0.66	1.715	1.05e-129
WNT7B	ENSG00000188064.9	9.33	2.15	1.713	1.12e-48
SLC27A2	ENSG00000140284.10	5.67	1.04	1.709	1.27e-47
MZB1	ENSG00000170476.15	47.3	13.78	1.708	2.61e-27
PRR36	ENSG00000183248.11	5.66	1.04	1.707	3.42e-89
CDC45	ENSG00000093009.9	5.55	1.01	1.704	3.68e-91
TLCD1	ENSG00000160606.10	33.249	9.53	1.702	2.46e-119
IGHV2-5	ENSG00000211937.3	45.67	13.34	1.702	1.06e-19
RPL39L	ENSG00000163923.9	20.619	5.68	1.694	4.98e-82
SNORA73A	ENSG00000274266.1	2.23	0	1.692	4.39e-11
PIGY	ENSG00000255072.1	10.45	2.55	1.689	2.11e-17
RNA5-8S5	ENSG00000275215.1	1090.52	337.536	1.689	2.76e-35
RNA5-8S5	ENSG00000277739.1	1090.52	337.536	1.689	2.76e-35
RNA5-8S5	ENSG00000278189.1	1090.52	337.536	1.689	2.76e-35
RNA5-8S5	ENSG00000278233.1	1090.52	337.536	1.689	2.76e-35
CHRNA5	ENSG00000169684.13	3.63	0.44	1.685	2.93e-78
PLEKHS1	ENSG00000148735.14	4.66	0.76	1.685	4.7e-13
EXO1	ENSG00000174371.16	3.5	0.4	1.685	9.2e-108
CDCA3	ENSG00000111665.11	10.2	2.49	1.682	4.21e-82
SFN	ENSG00000175793.11	149.675	45.972	1.682	1.26e-41
ZFPM2-AS1	ENSG00000251003.7	2.62	0.13	1.68	4.83e-66
LYPD1	ENSG00000150551.10	4.76	0.8	1.678	3.37e-60
KRT18	ENSG00000111057.10	672.084	209.701	1.676	4.23e-87
GLB1L2	ENSG00000149328.14	14.09	3.74	1.671	2.94e-54
XPR1	ENSG00000143324.13	29.24	8.51	1.669	1.22e-88
RAB25	ENSG00000132698.13	168.032	52.33	1.664	7.52e-98
ADAMDEC1	ENSG00000134028.14	4.19	0.64	1.662	8.84e-51
TESC	ENSG00000088992.17	36.181	10.75	1.662	4.2e-24
FAM3B	ENSG00000183844.16	24.13	6.94	1.662	1.11e-21
PLA2G2D	ENSG00000117215.14	2.79	0.2	1.659	1.62e-46
RP11-44F21.5	ENSG00000260265.1	3.25	0.35	1.655	6.55e-53
HJURP	ENSG00000123485.11	5.16	0.96	1.652	1.49e-81
FOXJ1	ENSG00000129654.7	12.69	3.37	1.647	7.73e-08
ASPM	ENSG00000066279.16	3.31	0.38	1.643	1.85e-104
SRP9P1	ENSG00000180581.7	23.91	6.98	1.642	3.57e-22
RTN4RL2	ENSG00000186907.7	9.8	2.46	1.642	1.2e-54
SLC39A11	ENSG00000133195.11	32.05	9.6	1.641	1.25e-138
KIF26B	ENSG00000162849.15	4.27	0.69	1.641	9.14e-79
MCM2	ENSG00000073111.13	14.21	3.88	1.64	8.15e-107
SLC22A18AS	ENSG00000254827.5	4.39	0.73	1.639	2.31e-78
GYG2	ENSG00000056998.18	4.23	0.68	1.638	6.11e-98
IGHV3-53	ENSG00000211967.3	8.29	1.99	1.635	5.35e-31
P2RY6	ENSG00000171631.14	8.52	2.07	1.633	1.56e-69
BOLA2B	ENSG00000169627.7	116.5	36.969	1.63	5.34e-137
SULF1	ENSG00000137573.13	35.49	10.79	1.63	1.35e-46
IGLV8-61	ENSG00000211638.2	24.8	7.35	1.628	2.16e-18
KPNA2	ENSG00000182481.8	57.699	18.08	1.621	3.84e-95
ADM2	ENSG00000128165.8	3.72	0.54	1.616	4.7e-103
LCN2	ENSG00000148346.11	126.719	40.881	1.609	1.49e-23
CTA-384D8.35	ENSG00000272666.1	6.59	1.49	1.608	2.18e-78
RORC	ENSG00000143365.16	20.48	6.05	1.607	6.17e-42
SPINT2	ENSG00000167642.12	545.599	178.576	1.606	3.25e-105
AC239868.2	ENSG00000280874.1	31.979	9.84	1.605	2.3e-24
HGD	ENSG00000113924.11	6.05	1.32	1.604	9.29e-39
RAC3	ENSG00000169750.8	15.55	4.45	1.602	2.69e-83
IGLV2-14	ENSG00000211666.2	265.689	86.912	1.601	5.99e-22
GALNT7	ENSG00000109586.11	21.259	6.35	1.599	2.09e-118
CENPU	ENSG00000151725.11	9.61	2.52	1.592	6.29e-93
CHEK1	ENSG00000149554.12	6.44	1.47	1.591	1.54e-101
SORD2P	ENSG00000259479.6	6.38	1.45	1.591	7.18e-106
IGKV2-24	ENSG00000241294.1	39.33	12.4	1.59	1.39e-17
MAGED4	ENSG00000154545.16	4.1	0.7	1.585	2.28e-48
IQGAP3	ENSG00000183856.10	5.18	1.06	1.585	1.98e-81
ARHGAP40	ENSG00000124143.10	3.46	0.49	1.582	3.68e-47
PPP1R14B	ENSG00000173457.10	169.565	56.219	1.576	2.78e-109
IGKV1D-16	ENSG00000241244.1	6.03	1.36	1.575	3.31e-22
AP1M2	ENSG00000129354.11	62.27	20.31	1.57	1.69e-104
MND1	ENSG00000121211.7	3.78	0.61	1.57	1.72e-108
YWHAZP4	ENSG00000213131.3	2.86	0.3	1.57	1.22e-113
VSTM2L	ENSG00000132821.11	31.31	9.89	1.569	6e-22
AC239868.3	ENSG00000281134.1	31.979	10.13	1.567	9.79e-25
XDH	ENSG00000158125.9	2.26	0.1	1.567	5.99e-79
C2CD4A	ENSG00000198535.5	2.28	0.11	1.563	2.06e-59
CXCL10	ENSG00000169245.5	21.561	6.64	1.562	8.17e-20
RAD51	ENSG00000051180.16	4.64	0.91	1.562	2.48e-97
LEMD1	ENSG00000186007.9	3.43	0.5	1.562	1.94e-45
AK4	ENSG00000162433.14	7.38	1.84	1.561	1.29e-43
ASPHD1	ENSG00000174939.10	6.05	1.39	1.561	6.87e-52
PRDX4	ENSG00000123131.12	154.439	51.721	1.56	2.65e-121
FAM111B	ENSG00000189057.10	3.01	0.36	1.56	4.76e-72
PLEKHA6	ENSG00000143850.12	10.11	2.77	1.559	5.99e-56
IGHV3-7	ENSG00000211938.2	40.489	13.11	1.556	1.52e-16
DTL	ENSG00000143476.17	4.9	1.01	1.554	1.6e-73
SUSD4	ENSG00000143502.14	7.28	1.82	1.554	1.08e-34
IGHV2-26	ENSG00000211951.2	10.01	2.75	1.554	2.53e-23
IGKV1-39	ENSG00000242371.1	6.66	1.61	1.553	9.28e-21
IGF2BP3	ENSG00000136231.13	3.83	0.65	1.55	9.72e-48
EGLN3	ENSG00000129521.13	21.9	6.84	1.546	2.57e-35
TMEM106B	ENSG00000106460.18	28.709	9.19	1.544	1.53e-121
TCEA1P2	ENSG00000230409.3	6.08	1.43	1.543	1.71e-59
IGKV2D-40	ENSG00000251039.2	4.62	0.93	1.542	1.35e-19
DEPDC1B	ENSG00000035499.12	2.84	0.32	1.541	2.33e-107
BPIFB1	ENSG00000125999.10	24.299	7.7	1.54	0.000641
GPR160	ENSG00000173890.16	24.501	7.77	1.54	1.74e-46
IGKV1D-13	ENSG00000276566.1	6.88	1.71	1.54	4.58e-14
H2BFS	ENSG00000234289.5	9.56	2.64	1.537	1.45e-69
FHL2	ENSG00000115641.18	43.891	14.48	1.536	2.12e-46
SLC39A4	ENSG00000147804.9	80.918	27.24	1.536	1.43e-97
MARVELD3	ENSG00000140832.9	9.28	2.55	1.534	2.7e-122
MYEOV	ENSG00000172927.7	2.82	0.32	1.533	4.39e-54
PCAT6	ENSG00000228288.6	5.83	1.36	1.533	7.36e-118
CHMP4C	ENSG00000164695.4	16.29	4.98	1.532	1.41e-105
CTD-3193O13.11	ENSG00000268120.1	4.55	0.92	1.531	4.05e-64
AMACR	ENSG00000242110.7	14.63	4.42	1.528	4.03e-93
ALDH18A1	ENSG00000059573.8	37.749	12.46	1.526	1.16e-140
DHFRP1	ENSG00000188985.6	5.93	1.41	1.524	4.14e-72
TTK	ENSG00000112742.9	3.08	0.42	1.523	1.88e-91
ILDR1	ENSG00000145103.12	7.25	1.87	1.523	1.42e-81
CCL20	ENSG00000115009.11	19.849	6.26	1.522	4.8e-12
CKS1B	ENSG00000173207.12	92.212	31.46	1.522	4.76e-118
KRT16	ENSG00000186832.8	2.36	0.17	1.522	4.81e-43
MMP9	ENSG00000100985.7	30.519	10	1.519	1.99e-26
APOC2	ENSG00000234906.8	7.69	2.04	1.515	3.43e-16
IGLV2-8	ENSG00000278196.1	67.181	22.88	1.514	9.57e-17
RP11-161H23.5	ENSG00000258232.2	138.399	47.851	1.513	1.03e-92
DEPTOR	ENSG00000155792.9	11.18	3.27	1.512	7.38e-66
NET1	ENSG00000173848.18	56.3	19.09	1.512	4.98e-79
TMEM182	ENSG00000170417.14	4.7	1	1.511	5.26e-165
SMKR1	ENSG00000240204.2	3.13	0.45	1.51	6.37e-61
VWA1	ENSG00000179403.11	92.969	32.019	1.509	1.82e-71
TRIM2	ENSG00000109654.14	19.84	6.33	1.507	2.01e-55
TMED3	ENSG00000166557.12	127.999	44.421	1.506	2.2e-123
EPHA10	ENSG00000183317.16	2.46	0.22	1.504	5e-85
RP11-480I12.5	ENSG00000214796.8	4.44	0.92	1.503	4.87e-93
SIX4	ENSG00000100625.8	3.08	0.44	1.502	5.37e-90
CCNA2	ENSG00000145386.9	6.67	1.71	1.501	2.48e-80
GFRA3	ENSG00000146013.10	2.51	0.24	1.501	7.15e-37
ESRP1	ENSG00000104413.15	44.64	15.15	1.499	1.54e-109
UGT8	ENSG00000174607.10	2.87	0.37	1.498	8.15e-48
RP11-388M20.2	ENSG00000261385.1	3.01	0.42	1.498	1.13e-18
SLC44A5	ENSG00000137968.16	2.33	0.18	1.497	1.62e-50
ITPKA	ENSG00000137825.10	3.37	0.55	1.495	4e-52
RECQL4	ENSG00000160957.12	10.64	3.13	1.495	1.01e-86
NT5E	ENSG00000135318.11	15.65	4.91	1.494	1.71e-35
LGALS3BP	ENSG00000108679.12	684.875	242.862	1.492	4.15e-64
UQCC2	ENSG00000137288.9	109.061	38.141	1.492	8.87e-124
TDRKH	ENSG00000182134.15	13.85	4.28	1.492	1.71e-116
LINC00467	ENSG00000153363.12	10.19	2.98	1.491	1.76e-112
ALDH3B2	ENSG00000132746.14	2.99	0.42	1.49	6.84e-65
GPR87	ENSG00000138271.5	2.09	0.1	1.49	2.15e-45
SOWAHB	ENSG00000186212.3	3.55	0.62	1.49	1.39e-81
ERO1L	ENSG00000197930.12	47.649	16.32	1.49	7.12e-86
FUT8	ENSG00000033170.16	26.541	8.81	1.489	1.68e-86
TUBA1C	ENSG00000167553.14	302.522	107.358	1.486	1.48e-91
SLC50A1	ENSG00000169241.17	110.002	38.73	1.482	6.31e-123
CCDC34	ENSG00000109881.16	7.71	2.12	1.481	1.44e-92
IGLV3-27	ENSG00000211658.2	9.55	2.78	1.481	1.1e-18
PLEKHG6	ENSG00000008323.15	6.11	1.55	1.479	2.14e-76
GALNT3	ENSG00000115339.13	31.441	10.64	1.479	5.43e-42
CXADR	ENSG00000154639.18	13.68	4.27	1.478	9.4e-53
GRHL2	ENSG00000083307.10	12.48	3.84	1.478	3.09e-88
BUB1B	ENSG00000156970.12	4.4	0.94	1.477	5.13e-76
RP11-204C16.4	ENSG00000217624.2	2.59	0.29	1.477	6.56e-91
RHNO1	ENSG00000171792.10	25.91	8.69	1.474	9.27e-147
CAPN12	ENSG00000182472.8	13.42	4.2	1.471	5.16e-46
CTSV	ENSG00000136943.10	3.27	0.54	1.471	1.23e-52
EIF1AXP1	ENSG00000236698.1	9.26	2.7	1.471	8.68e-54
DPP4	ENSG00000197635.9	25.82	8.68	1.47	2.16e-20
F12	ENSG00000131187.9	3.95	0.79	1.467	1.5e-87
SLAMF7	ENSG00000026751.16	16.37	5.29	1.466	1.36e-35
HN1L	ENSG00000206053.12	56.449	19.81	1.465	3.59e-126
FNDC1	ENSG00000164694.16	3.49	0.63	1.462	1.61e-49
CCDC167	ENSG00000198937.8	37.94	13.14	1.461	1.87e-116
NPM3	ENSG00000107833.10	38.101	13.22	1.459	2.73e-118
PKP3	ENSG00000184363.9	38.73	13.45	1.459	1.55e-92
APOBEC3B	ENSG00000179750.15	5.98	1.54	1.458	3.86e-52
SORD	ENSG00000140263.13	15.54	5.03	1.456	4.95e-97
PTP4A1	ENSG00000112245.9	164.073	59.272	1.454	3.42e-52
RNU1-106P	ENSG00000207110.1	1.74	0	1.454	5.75e-16
GGCT	ENSG00000006625.17	77.149	27.58	1.451	1.91e-112
SLC7A5	ENSG00000103257.8	25.08	8.54	1.451	1.47e-64
SPC25	ENSG00000152253.8	3.7	0.72	1.45	3.78e-90
TFF3	ENSG00000160180.15	49.511	17.49	1.45	1.38e-15
LINC01426	ENSG00000234380.1	2.49	0.28	1.447	7.9e-89
RNF43	ENSG00000108375.12	10.05	3.06	1.445	3.99e-66
IGKV2D-30	ENSG00000239571.1	2.43	0.26	1.445	1.23e-29
ECE2	ENSG00000145194.17	7.67	2.19	1.442	1.67e-112
ERICH5	ENSG00000177459.10	2.45	0.27	1.442	2.42e-34
VPREB3	ENSG00000128218.7	2.74	0.38	1.438	3.95e-58
HKDC1	ENSG00000156510.12	6.34	1.71	1.438	2.45e-36
STYK1	ENSG00000060140.8	3.41	0.63	1.436	1.56e-88
VWA2	ENSG00000165816.12	5.33	1.34	1.436	8.19e-39
FEN1	ENSG00000168496.3	16.79	5.58	1.435	5.1e-108
PFKP	ENSG00000067057.16	62.908	22.65	1.434	1.36e-61
OTX1	ENSG00000115507.9	2	0.11	1.434	3.54e-113
NLN	ENSG00000123213.22	10.08	3.1	1.434	1.85e-111
CH17-224D4.1	ENSG00000282639.1	2.59	0.33	1.433	6.26e-26
DEPDC1	ENSG00000024526.16	2.16	0.17	1.433	3.19e-97
PDZK1IP1	ENSG00000162366.7	92.129	33.49	1.433	2.84e-17
PERP	ENSG00000112378.11	60.858	21.919	1.432	2.14e-73
RP11-289I10.2	ENSG00000223612.3	7.14	2.02	1.43	1.85e-59
GTSE1	ENSG00000075218.18	3.82	0.79	1.429	1.05e-81
HNF4G	ENSG00000164749.11	1.85	0.06	1.427	7.77e-79
IGLV7-43	ENSG00000211652.2	16.1	5.36	1.427	4.98e-23
FOXA3	ENSG00000170608.2	2.25	0.21	1.425	2.04e-59
LINC01296	ENSG00000244306.9	3.64	0.73	1.423	3.29e-48
RP11-805J14.5	ENSG00000254721.1	10.53	3.3	1.423	2.61e-90
PTK6	ENSG00000101213.6	9.1	2.77	1.422	5.21e-55
QPCT	ENSG00000115828.15	15.44	5.14	1.421	5.22e-35
TMCO1	ENSG00000143183.16	127.141	46.879	1.42	9.28e-115
OR2I1P	ENSG00000237988.3	3.12	0.54	1.42	7.01e-29
BCAS4	ENSG00000124243.17	10.47	3.3	1.415	3.6e-74
STARD10	ENSG00000214530.7	221.167	82.298	1.415	6.16e-72
CEACAM1	ENSG00000079385.21	19.251	6.6	1.414	7.24e-34
PON3	ENSG00000105852.10	34.35	12.28	1.412	7.02e-28
FTH1P20	ENSG00000226564.1	19.171	6.58	1.412	3.51e-39
MNX1-AS1	ENSG00000243479.3	1.66	0	1.411	1.87e-94
ENC1	ENSG00000171617.13	18.79	6.46	1.408	1.83e-56
IGLV1-36	ENSG00000211655.3	7.72	2.29	1.406	1.06e-16
RP11-318C24.1	ENSG00000230777.1	1.65	0	1.406	7.63e-10
PAX9	ENSG00000198807.12	2.44	0.3	1.404	3.04e-53
ABCC3	ENSG00000108846.15	67.751	24.989	1.403	9.71e-32
CYP2J2	ENSG00000134716.9	4.66	1.14	1.403	7.87e-61
FAM83H	ENSG00000180921.6	25.24	8.92	1.403	3.78e-89
C1orf53	ENSG00000203724.10	8.61	2.64	1.401	1.66e-81
STK32A	ENSG00000169302.14	5.84	1.59	1.401	1.07e-43
RP11-641D5.1	ENSG00000213178.3	301.621	113.574	1.401	1.11e-95
CKAP2L	ENSG00000169607.12	2.59	0.36	1.4	2.55e-90
SLC52A3	ENSG00000101276.14	4.33	1.02	1.4	1.61e-62
MXRA5	ENSG00000101825.7	11.74	3.83	1.399	3.2e-33
MALL	ENSG00000144063.3	108.993	40.779	1.397	2.08e-21
SKA3	ENSG00000165480.15	2.53	0.34	1.397	2.61e-104
TNS4	ENSG00000131746.12	2.73	0.42	1.393	1.72e-35
LRRC15	ENSG00000172061.8	2.73	0.42	1.393	3e-38
KIF18B	ENSG00000186185.13	2.99	0.52	1.392	2.18e-71
B4GALNT4	ENSG00000182272.11	3.51	0.72	1.391	1.93e-42
ERBB3	ENSG00000065361.14	72.078	26.891	1.39	2.81e-60
TSPAN6	ENSG00000000003.14	33.91	12.33	1.389	4.64e-92
STK39	ENSG00000198648.10	21.919	7.75	1.389	1.32e-78
CDC25C	ENSG00000158402.18	2.22	0.23	1.388	1.25e-110
KCNK5	ENSG00000164626.8	15.66	5.37	1.387	5.54e-36
HIST1H2BD	ENSG00000158373.8	30.819	11.19	1.384	1.9e-21
RP11-386G11.10	ENSG00000258017.1	99.559	37.53	1.384	3.86e-25
AL450992.2	ENSG00000234614.1	4.66	1.17	1.383	2.63e-78
CD27	ENSG00000139193.3	11.49	3.79	1.383	5.93e-36
C10orf35	ENSG00000171224.8	15.38	5.29	1.381	1.35e-119
CCL22	ENSG00000102962.4	3.81	0.85	1.379	1.15e-34
FBXO32	ENSG00000156804.7	19.99	7.07	1.379	1.28e-55
JCHAIN	ENSG00000132465.10	316.2	121.363	1.374	1.4e-10
CH17-212P11.4	ENSG00000282600.1	1.59	0	1.373	2.73e-46
COL3A1	ENSG00000168542.12	308.622	118.561	1.373	1.41e-27
IRF6	ENSG00000117595.10	19.129	6.77	1.373	4.53e-64
RPL23AP65	ENSG00000243964.1	5.45	1.49	1.373	4.98e-38
B3GNT6	ENSG00000198488.10	1.64	0.02	1.372	1.12e-57
TMEM30B	ENSG00000182107.6	20.97	7.49	1.372	1.32e-51
RCC1	ENSG00000180198.15	32.239	11.85	1.371	6.6e-116
CILP2	ENSG00000160161.9	2.18	0.23	1.37	3.82e-57
ARHGEF35	ENSG00000213214.4	11.12	3.71	1.364	2.05e-39
COA6	ENSG00000168275.14	48.21	18.12	1.364	2.34e-116
ECT2	ENSG00000114346.13	14.5	5.02	1.364	6.27e-80
AMY1C	ENSG00000187733.6	16.45	5.79	1.362	5.76e-11
IGLV7-46	ENSG00000211649.3	19.08	6.82	1.361	1.5e-15
FTH1P7	ENSG00000232187.1	30.02	11.09	1.359	7.66e-43
CST2	ENSG00000170369.3	2.51	0.37	1.357	2.96e-27
IGHV3-66	ENSG00000211972.2	6.57	1.96	1.355	3.83e-20
MINOS1-NBL1	ENSG00000270136.5	5.01	1.35	1.355	1.04e-93
ORC6	ENSG00000091651.8	4.84	1.29	1.351	1.05e-92
F2RL1	ENSG00000164251.4	9.53	3.13	1.35	3.95e-41
SRD5A1	ENSG00000145545.11	8.45	2.71	1.349	1.76e-96
C3orf14	ENSG00000114405.10	20.669	7.52	1.347	1.43e-81
RGS17	ENSG00000091844.7	2.13	0.23	1.347	4.73e-67
LAGE3	ENSG00000196976.6	44.901	17.05	1.347	6.66e-121
EPHB2	ENSG00000133216.16	5.91	1.72	1.345	3.9e-52
RP11-27G14.4	ENSG00000282221.1	2.55	0.4	1.342	1.43e-97
RAD51AP1	ENSG00000111247.14	5.31	1.49	1.341	8.18e-82
AQP3	ENSG00000165272.14	203.925	79.942	1.34	1.06e-15
THY1	ENSG00000154096.13	60.652	23.35	1.34	8.19e-24
AC000089.3	ENSG00000235776.2	2.69	0.46	1.338	7.06e-91
ACY3	ENSG00000132744.7	2.11	0.23	1.338	1.29e-74
SERTAD4	ENSG00000082497.11	4.76	1.28	1.337	5.63e-38
CRYM	ENSG00000103316.10	8.62	2.81	1.336	8.02e-15
IGFL2	ENSG00000204866.8	1.75	0.09	1.335	8.93e-50
BPHL	ENSG00000137274.12	23.441	8.7	1.333	1.83e-117
SPC24	ENSG00000161888.11	4.04	1	1.333	4.6e-76
EHF	ENSG00000135373.12	23.65	8.79	1.332	4.76e-34
CDCP1	ENSG00000163814.7	13.09	4.6	1.331	1.76e-39
EEF1A1P9	ENSG00000249264.1	2.27	0.3	1.331	2.68e-58
KDF1	ENSG00000175707.8	14.8	5.28	1.331	1.39e-107
BZW2	ENSG00000136261.14	62.309	24.19	1.33	5.67e-106
DUXAP8	ENSG00000206195.10	4.63	1.24	1.33	4.37e-37
TNFRSF17	ENSG00000048462.10	3.35	0.73	1.33	1.58e-38
AP1S1	ENSG00000106367.13	64.879	25.221	1.329	1.9e-114
RBBP8NL	ENSG00000130701.3	1.94	0.17	1.329	1.41e-125
SCAMP5	ENSG00000198794.11	6.41	1.95	1.329	3.59e-71
SMIM15	ENSG00000188725.7	37.579	14.37	1.328	9.12e-104
CCT3	ENSG00000163468.14	197.498	78.329	1.323	3.34e-125
PLAU	ENSG00000122861.15	48.789	18.93	1.321	1.37e-40
SSR4	ENSG00000180879.13	706.281	282.811	1.317	6.82e-102
PRSS16	ENSG00000112812.15	18.89	6.99	1.316	1.14e-63
RP11-468E2.1	ENSG00000254692.1	12.58	4.46	1.315	2.11e-34
PPAT	ENSG00000128059.8	6.13	1.87	1.313	1.82e-115
TMEM177	ENSG00000144120.12	10.43	3.6	1.313	7.46e-148
RPL41P2	ENSG00000256338.2	84.559	33.46	1.312	7.9e-54
E2F8	ENSG00000129173.12	2.3	0.33	1.311	6.64e-96
RP5-1061H20.4	ENSG00000177788.5	2.47	0.4	1.31	4.33e-99
HIST2H4A	ENSG00000270882.2	15.97	5.85	1.309	2.2e-57
DNAJC19P9	ENSG00000258608.1	2.59	0.45	1.308	2.35e-49
ZDHHC9	ENSG00000188706.12	64.52	25.46	1.308	1.5e-51
ELF3	ENSG00000163435.15	319.35	128.613	1.305	4.66e-21
STAP2	ENSG00000178078.11	35.299	13.7	1.304	1.05e-82
NIPSNAP1	ENSG00000184117.11	40.98	16.01	1.303	1.16e-120
FEZF1-AS1	ENSG00000230316.6	1.64	0.07	1.303	1.05e-48
RP11-334E6.12	ENSG00000263873.1	17.24	6.4	1.302	3.17e-26
TGFA	ENSG00000163235.15	8.06	2.68	1.3	1.12e-42
SUGCT	ENSG00000175600.15	4.64	1.29	1.3	2.42e-43
CKS2	ENSG00000123975.4	61.452	24.429	1.296	6.22e-68
ARHGEF16	ENSG00000130762.14	15.76	5.83	1.295	3.17e-92
CABYR	ENSG00000154040.20	4.84	1.38	1.295	5.24e-49
FOXP3	ENSG00000049768.14	2.68	0.5	1.295	6.76e-87
TMEM54	ENSG00000121900.18	89.108	35.73	1.295	1.46e-73
CADM4	ENSG00000105767.2	12.4	4.47	1.293	5.39e-59
SPINT1	ENSG00000166145.14	144.006	58.181	1.293	2.76e-76
PRAME	ENSG00000185686.17	1.64	0.08	1.29	4.89e-49
FAM83H	ENSG00000180921.6	25.24	8.92	1.403	3.78e-89
C1orf53	ENSG00000203724.10	8.61	2.64	1.401	1.66e-81
STK32A	ENSG00000169302.14	5.84	1.59	1.401	1.07e-43
RP11-641D5.1	ENSG00000213178.3	301.621	113.574	1.401	1.11e-95
CKAP2L	ENSG00000169607.12	2.59	0.36	1.4	2.55e-90
SLC52A3	ENSG00000101276.14	4.33	1.02	1.4	1.61e-62
MXRA5	ENSG00000101825.7	11.74	3.83	1.399	3.2e-33
MALL	ENSG00000144063.3	108.993	40.779	1.397	2.08e-21
SKA3	ENSG00000165480.15	2.53	0.34	1.397	2.61e-104
TNS4	ENSG00000131746.12	2.73	0.42	1.393	1.72e-35
LRRC15	ENSG00000172061.8	2.73	0.42	1.393	3e-38
KIF18B	ENSG00000186185.13	2.99	0.52	1.392	2.18e-71
B4GALNT4	ENSG00000182272.11	3.51	0.72	1.391	1.93e-42
ERBB3	ENSG00000065361.14	72.078	26.891	1.39	2.81e-60
TSPAN6	ENSG00000000003.14	33.91	12.33	1.389	4.64e-92
STK39	ENSG00000198648.10	21.919	7.75	1.389	1.32e-78
CDC25C	ENSG00000158402.18	2.22	0.23	1.388	1.25e-110
KCNK5	ENSG00000164626.8	15.66	5.37	1.387	5.54e-36
HIST1H2BD	ENSG00000158373.8	30.819	11.19	1.384	1.9e-21
RP11-386G11.10	ENSG00000258017.1	99.559	37.53	1.384	3.86e-25
AL450992.2	ENSG00000234614.1	4.66	1.17	1.383	2.63e-78
CD27	ENSG00000139193.3	11.49	3.79	1.383	5.93e-36
C10orf35	ENSG00000171224.8	15.38	5.29	1.381	1.35e-119
CCL22	ENSG00000102962.4	3.81	0.85	1.379	1.15e-34
FBXO32	ENSG00000156804.7	19.99	7.07	1.379	1.28e-55
JCHAIN	ENSG00000132465.10	316.2	121.363	1.374	1.4e-10
CH17-212P11.4	ENSG00000282600.1	1.59	0	1.373	2.73e-46
COL3A1	ENSG00000168542.12	308.622	118.561	1.373	1.41e-27
IRF6	ENSG00000117595.10	19.129	6.77	1.373	4.53e-64
RPL23AP65	ENSG00000243964.1	5.45	1.49	1.373	4.98e-38
B3GNT6	ENSG00000198488.10	1.64	0.02	1.372	1.12e-57
TMEM30B	ENSG00000182107.6	20.97	7.49	1.372	1.32e-51
RCC1	ENSG00000180198.15	32.239	11.85	1.371	6.6e-116
CILP2	ENSG00000160161.9	2.18	0.23	1.37	3.82e-57
ARHGEF35	ENSG00000213214.4	11.12	3.71	1.364	2.05e-39
COA6	ENSG00000168275.14	48.21	18.12	1.364	2.34e-116
ECT2	ENSG00000114346.13	14.5	5.02	1.364	6.27e-80
AMY1C	ENSG00000187733.6	16.45	5.79	1.362	5.76e-11
IGLV7-46	ENSG00000211649.3	19.08	6.82	1.361	1.5e-15
FTH1P7	ENSG00000232187.1	30.02	11.09	1.359	7.66e-43
CST2	ENSG00000170369.3	2.51	0.37	1.357	2.96e-27
IGHV3-66	ENSG00000211972.2	6.57	1.96	1.355	3.83e-20
MINOS1-NBL1	ENSG00000270136.5	5.01	1.35	1.355	1.04e-93
ORC6	ENSG00000091651.8	4.84	1.29	1.351	1.05e-92
F2RL1	ENSG00000164251.4	9.53	3.13	1.35	3.95e-41
SRD5A1	ENSG00000145545.11	8.45	2.71	1.349	1.76e-96
C3orf14	ENSG00000114405.10	20.669	7.52	1.347	1.43e-81
RGS17	ENSG00000091844.7	2.13	0.23	1.347	4.73e-67
LAGE3	ENSG00000196976.6	44.901	17.05	1.347	6.66e-121
EPHB2	ENSG00000133216.16	5.91	1.72	1.345	3.9e-52
RP11-27G14.4	ENSG00000282221.1	2.55	0.4	1.342	1.43e-97
RAD51AP1	ENSG00000111247.14	5.31	1.49	1.341	8.18e-82
AQP3	ENSG00000165272.14	203.925	79.942	1.34	1.06e-15
THY1	ENSG00000154096.13	60.652	23.35	1.34	8.19e-24
AC000089.3	ENSG00000235776.2	2.69	0.46	1.338	7.06e-91
ACY3	ENSG00000132744.7	2.11	0.23	1.338	1.29e-74
SERTAD4	ENSG00000082497.11	4.76	1.28	1.337	5.63e-38
CRYM	ENSG00000103316.10	8.62	2.81	1.336	8.02e-15
IGFL2	ENSG00000204866.8	1.75	0.09	1.335	8.93e-50
BPHL	ENSG00000137274.12	23.441	8.7	1.333	1.83e-117
SPC24	ENSG00000161888.11	4.04	1	1.333	4.6e-76
EHF	ENSG00000135373.12	23.65	8.79	1.332	4.76e-34
CDCP1	ENSG00000163814.7	13.09	4.6	1.331	1.76e-39
EEF1A1P9	ENSG00000249264.1	2.27	0.3	1.331	2.68e-58
KDF1	ENSG00000175707.8	14.8	5.28	1.331	1.39e-107
BZW2	ENSG00000136261.14	62.309	24.19	1.33	5.67e-106
DUXAP8	ENSG00000206195.10	4.63	1.24	1.33	4.37e-37
TNFRSF17	ENSG00000048462.10	3.35	0.73	1.33	1.58e-38
AP1S1	ENSG00000106367.13	64.879	25.221	1.329	1.9e-114
RBBP8NL	ENSG00000130701.3	1.94	0.17	1.329	1.41e-125
SCAMP5	ENSG00000198794.11	6.41	1.95	1.329	3.59e-71
SMIM15	ENSG00000188725.7	37.579	14.37	1.328	9.12e-104
CCT3	ENSG00000163468.14	197.498	78.329	1.323	3.34e-125
PLAU	ENSG00000122861.15	48.789	18.93	1.321	1.37e-40
SSR4	ENSG00000180879.13	706.281	282.811	1.317	6.82e-102
PRSS16	ENSG00000112812.15	18.89	6.99	1.316	1.14e-63
RP11-468E2.1	ENSG00000254692.1	12.58	4.46	1.315	2.11e-34
PPAT	ENSG00000128059.8	6.13	1.87	1.313	1.82e-115
TMEM177	ENSG00000144120.12	10.43	3.6	1.313	7.46e-148
RPL41P2	ENSG00000256338.2	84.559	33.46	1.312	7.9e-54
E2F8	ENSG00000129173.12	2.3	0.33	1.311	6.64e-96
RP5-1061H20.4	ENSG00000177788.5	2.47	0.4	1.31	4.33e-99
HIST2H4A	ENSG00000270882.2	15.97	5.85	1.309	2.2e-57
DNAJC19P9	ENSG00000258608.1	2.59	0.45	1.308	2.35e-49
ZDHHC9	ENSG00000188706.12	64.52	25.46	1.308	1.5e-51
ELF3	ENSG00000163435.15	319.35	128.613	1.305	4.66e-21
STAP2	ENSG00000178078.11	35.299	13.7	1.304	1.05e-82
NIPSNAP1	ENSG00000184117.11	40.98	16.01	1.303	1.16e-120
FEZF1-AS1	ENSG00000230316.6	1.64	0.07	1.303	1.05e-48
RP11-334E6.12	ENSG00000263873.1	17.24	6.4	1.302	3.17e-26
TGFA	ENSG00000163235.15	8.06	2.68	1.3	1.12e-42
SUGCT	ENSG00000175600.15	4.64	1.29	1.3	2.42e-43
CKS2	ENSG00000123975.4	61.452	24.429	1.296	6.22e-68
ARHGEF16	ENSG00000130762.14	15.76	5.83	1.295	3.17e-92
CABYR	ENSG00000154040.20	4.84	1.38	1.295	5.24e-49
FOXP3	ENSG00000049768.14	2.68	0.5	1.295	6.76e-87
TMEM54	ENSG00000121900.18	89.108	35.73	1.295	1.46e-73
CADM4	ENSG00000105767.2	12.4	4.47	1.293	5.39e-59
SPINT1	ENSG00000166145.14	144.006	58.181	1.293	2.76e-76
PRAME	ENSG00000185686.17	1.64	0.08	1.29	4.89e-49
SNRPE	ENSG00000182004.12	156.964	67.662	1.202	7.59e-118
DNAH2	ENSG00000183914.14	2.77	0.64	1.201	1.38e-16
GJB3	ENSG00000188910.7	2.33	0.45	1.199	1.05e-33
FGF11	ENSG00000161958.10	3.52	0.97	1.198	7.68e-61
KRT19	ENSG00000171345.13	600.532	261.233	1.198	3.27e-35
CCNE1	ENSG00000105173.13	4.02	1.19	1.197	7.7e-69
PSENEN	ENSG00000205155.7	141.503	61.141	1.197	5.33e-83
P3H4	ENSG00000141696.12	17.08	6.89	1.196	1.41e-66
EPHX4	ENSG00000172031.6	2.3	0.44	1.196	3.49e-64
AC145343.2	ENSG00000265055.1	2	0.31	1.195	2.61e-92
PPIL1	ENSG00000137168.7	28.259	11.78	1.195	4.49e-92
PTMAP5	ENSG00000214182.5	10.4	3.98	1.195	2.3e-36
CXCR3	ENSG00000186810.7	3.69	1.05	1.194	1.19e-37
SLC12A8	ENSG00000221955.10	10.3	3.94	1.194	6.99e-74
C2orf15	ENSG00000273045.5	3.48	0.96	1.193	1.56e-101
KRT15	ENSG00000171346.13	18.05	7.34	1.192	4.36e-21
MAGED1	ENSG00000179222.17	122.47	53.079	1.191	3.64e-84
RPL10P3	ENSG00000230734.1	1.28	0	1.189	1.44e-55
RP11-294C11.2	ENSG00000278263.2	1.28	0	1.189	3.18e-42
RAD54L	ENSG00000085999.11	3.35	0.91	1.187	1.13e-70
GGH	ENSG00000137563.11	18.621	7.62	1.187	1.99e-42
ZACN	ENSG00000186919.12	8.2	3.04	1.187	2.85e-20
RP11-465N4.4	ENSG00000234678.1	5.83	2	1.187	3.91e-82
BRI3BP	ENSG00000184992.10	5.62	1.91	1.186	1.52e-105
SDHAF3	ENSG00000196636.7	20.281	8.36	1.185	3.87e-100
PTGFRN	ENSG00000134247.9	28.789	12.11	1.184	1.4e-58
LDHA	ENSG00000134333.13	674.979	296.789	1.183	2.71e-61
CDCA2	ENSG00000184661.13	1.95	0.3	1.182	1.29e-89
OLA1	ENSG00000138430.15	77.272	33.49	1.182	1.66e-117
LINC00857	ENSG00000237523.1	3.04	0.78	1.182	1.34e-99
GSDMC	ENSG00000147697.8	2.31	0.46	1.181	1.13e-43
LRRC20	ENSG00000172731.13	12.94	5.15	1.181	1.84e-87
GPR39	ENSG00000183840.6	10.09	3.89	1.181	6.83e-48
GNPNAT1	ENSG00000100522.8	15.56	6.31	1.18	3.2e-81
KIAA1522	ENSG00000162522.10	49.81	21.421	1.18	2.41e-68
HAMP	ENSG00000105697.7	2.94	0.74	1.179	4.22e-27
RPL7P1	ENSG00000214485.6	44.169	18.95	1.179	1.33e-33
LINC00665	ENSG00000232677.6	11.06	4.33	1.178	3.25e-26
MAP7	ENSG00000135525.18	13	5.19	1.177	1.7e-65
MSH2	ENSG00000095002.12	13.87	5.58	1.176	1.49e-92
RHOD	ENSG00000173156.6	25.53	10.74	1.176	1.18e-63
MISP	ENSG00000099812.8	25.04	10.54	1.174	1.17e-29
TOM1L1	ENSG00000141198.13	35.661	15.26	1.173	4.01e-77
GSKIP	ENSG00000100744.14	17.52	7.22	1.172	2.57e-85
VSIG1	ENSG00000101842.13	1.86	0.27	1.171	1.16e-26
CTD-3010D24.3	ENSG00000263893.2	1.25	0	1.17	1.99e-79
UBE2S	ENSG00000108106.13	32.239	13.77	1.17	7.83e-70
XKR9	ENSG00000221947.7	2.17	0.41	1.169	8.37e-58
DDIT4L	ENSG00000145358.6	2.39	0.51	1.167	2.63e-50
POSTN	ENSG00000133110.14	73.409	32.13	1.167	3.62e-23
KIF15	ENSG00000163808.16	2.54	0.58	1.164	3.61e-78
FAAH2	ENSG00000165591.6	11.44	4.55	1.164	1.26e-58
FRMD5	ENSG00000171877.19	1.6	0.16	1.164	4.95e-86
EIF2AK1	ENSG00000086232.12	79.192	34.811	1.163	6.91e-126
IGKV1-37	ENSG00000239862.1	1.24	0	1.163	1.39e-32
MTATP8P1	ENSG00000240409.1	1.24	0	1.163	1.13e-11
RP11-295G20.2	ENSG00000233461.5	13.41	5.44	1.162	4.43e-55
SEMA4B	ENSG00000185033.14	61.452	26.921	1.161	7.16e-47
IGHV3-13	ENSG00000211942.3	5.26	1.8	1.161	1.74e-18
THOC3	ENSG00000051596.9	30.399	13.05	1.16	6.38e-97
CD2AP	ENSG00000198087.7	25.95	11.07	1.159	5.83e-72
RP11-61N20.3	ENSG00000226268.3	4	1.24	1.158	8.03e-64
POC1A	ENSG00000164087.7	5.4	1.87	1.157	4.38e-96
RN7SL4P	ENSG00000263740.2	1.23	0	1.157	1.32e-25
POLE2	ENSG00000100479.12	4.84	1.62	1.156	6.32e-77
SHCBP1	ENSG00000171241.8	3.77	1.14	1.156	5.28e-71
SEL1L3	ENSG00000091490.10	72.932	32.21	1.155	1.84e-69
PDCD2L	ENSG00000126249.7	11.38	4.56	1.155	3.88e-119
SCIN	ENSG00000006747.14	10.33	4.09	1.154	3.61e-27
GOLPH3L	ENSG00000143457.10	28.47	12.24	1.154	2.25e-73
SRCIN1	ENSG00000277363.4	4.92	1.66	1.154	7.86e-32
TMEM14A	ENSG00000096092.5	33.639	14.58	1.153	9.83e-79
MREG	ENSG00000118242.15	11.94	4.82	1.153	4.04e-61
MRPL15	ENSG00000137547.8	55.379	24.35	1.153	1.21e-104
LACTB2	ENSG00000147592.8	31.349	13.56	1.152	1.63e-72
CMBL	ENSG00000164237.8	21.01	8.91	1.151	2.78e-29
DCTPP1	ENSG00000179958.8	41.3	18.05	1.151	5.54e-90
RP11-173P15.5	ENSG00000256569.1	1.22	0	1.151	9.2e-09
RPL41	ENSG00000279483.1	4148.29	1867.38	1.151	1.07e-64
BPNT1	ENSG00000162813.17	25.109	10.78	1.148	3.23e-87
CTD-2015H6.3	ENSG00000249042.5	7.09	2.65	1.148	2.95e-93
TMEM132A	ENSG00000006118.14	22.55	9.63	1.148	3.65e-42
C3orf67	ENSG00000163689.18	1.9	0.31	1.147	2.08e-61
NME2	ENSG00000011052.21	19.51	8.26	1.147	2.59e-43
LAMP5	ENSG00000125869.9	2.5	0.58	1.147	3.9e-41
NCAPG2	ENSG00000146918.19	8.32	3.22	1.143	4.71e-73
MACC1	ENSG00000183742.12	7.05	2.65	1.141	1.94e-28
AP1S3	ENSG00000152056.16	6.78	2.53	1.14	3.57e-37
BYSL	ENSG00000112578.9	18.04	7.64	1.14	8.1e-79
GALE	ENSG00000117308.14	71.52	31.91	1.14	4.72e-77
GOLT1A	ENSG00000174567.7	19.471	8.29	1.14	1.03e-36
QPRT	ENSG00000103485.17	26.051	11.28	1.139	2.73e-24
SMIM14	ENSG00000163683.11	44.381	19.61	1.139	1.85e-60
AC009005.2	ENSG00000267751.5	4.15	1.34	1.138	1.51e-58
OVOL2	ENSG00000125850.10	9.85	3.93	1.138	5.78e-67
HIST1H4J	ENSG00000197238.4	9.12	3.6	1.138	7.81e-51
IDH2	ENSG00000182054.9	99.981	45.029	1.133	9.06e-93
NREP	ENSG00000134986.13	31.321	13.75	1.132	8.39e-44
TMED10	ENSG00000170348.8	207.446	94.078	1.132	2.44e-83
RP11-12G12.7	ENSG00000274605.1	5.53	1.98	1.132	1.29e-72
OAS1	ENSG00000089127.12	48.809	21.739	1.131	1.53e-42
TFF1	ENSG00000160182.2	1.19	0	1.131	3.24e-30
ERGIC2	ENSG00000087502.17	66.178	29.691	1.13	8.49e-91
GAPDH	ENSG00000111640.14	2508.31	1145.37	1.13	4.27e-68
RASEF	ENSG00000165105.9	8.36	3.28	1.129	1.09e-41
FAM83A-AS1	ENSG00000204949.8	1.25	0.03	1.127	6.01e-80
SLC52A2	ENSG00000185803.8	57.551	25.829	1.126	1.62e-95
CD1A	ENSG00000158477.6	1.66	0.22	1.125	1.19e-23
ARL6IP1	ENSG00000170540.14	124.309	56.48	1.124	2.32e-88
MROH6	ENSG00000204839.8	22.969	10	1.124	5.12e-32
IGKV5-2	ENSG00000211599.2	2.77	0.73	1.124	5.85e-17
RPL35P5	ENSG00000225573.4	7.65	2.97	1.124	1.06e-48
POF1B	ENSG00000124429.17	2.42	0.57	1.123	2.35e-27
COMP	ENSG00000105664.10	10.32	4.2	1.122	1.82e-14
PRC1	ENSG00000198901.13	19.7	8.52	1.121	7.57e-54
CENPH	ENSG00000153044.9	6.89	2.63	1.12	7.94e-93
PYCRL	ENSG00000104524.13	10.77	4.42	1.119	5.2e-90
KPNA7	ENSG00000185467.7	1.65	0.22	1.119	9.11e-69
LTB	ENSG00000227507.2	21.24	9.24	1.119	2.13e-19
TACSTD2	ENSG00000184292.6	148.456	67.869	1.118	1.72e-26
HELLS	ENSG00000119969.14	4.51	1.54	1.117	1.23e-70
MIS18A	ENSG00000159055.3	8.74	3.49	1.117	1.47e-110
SPAG5	ENSG00000076382.16	14.74	6.26	1.116	8.28e-57
TMED2	ENSG00000086598.10	176.203	80.839	1.115	8.02e-91
MAFG-AS1	ENSG00000265688.1	4.67	1.62	1.114	2.47e-85
CENPN	ENSG00000166451.13	10.05	4.11	1.113	7.86e-69
LMNB1	ENSG00000113368.11	19.01	8.25	1.113	6.86e-57
PLA2G4A	ENSG00000116711.9	11.63	4.84	1.113	4.04e-29
SRP9	ENSG00000143742.12	229.364	105.506	1.113	6.94e-96
HTR3A	ENSG00000166736.11	1.25	0.04	1.113	5.14e-49
PRSS22	ENSG00000005001.9	24.87	10.97	1.112	6.54e-25
LYPLA1	ENSG00000120992.17	50.649	22.89	1.112	1.64e-81
RP11-440D17.3	ENSG00000272913.1	7.02	2.71	1.112	2.31e-84
EEF1A1P12	ENSG00000214199.3	1.83	0.31	1.111	3.2e-50
SFRP4	ENSG00000106483.11	21.88	9.6	1.11	1.34e-08
PGM2L1	ENSG00000165434.7	4.76	1.67	1.109	1.63e-69
MRPS23	ENSG00000181610.12	59.531	27.07	1.109	1.36e-93
IGLV9-49	ENSG00000223350.2	5.86	2.18	1.109	4.18e-17
RP11-676M6.1	ENSG00000254612.2	4.07	1.35	1.109	5.64e-47
AC005083.1	ENSG00000233834.6	5.64	2.08	1.108	1.11e-48
CR2	ENSG00000117322.16	1.37	0.1	1.107	1.39e-34
IGKV1D-8	ENSG00000239819.2	1.52	0.17	1.107	8.56e-38
SUMO1P3	ENSG00000235082.2	4.38	1.5	1.106	1.07e-44
PRPS2	ENSG00000101911.12	24.721	10.96	1.105	6.26e-86
CT83	ENSG00000204019.4	1.15	0	1.104	2.77e-43
DPY30	ENSG00000162961.13	99.76	45.87	1.104	1.46e-112
HIST1H2BK	ENSG00000197903.7	115.351	53.131	1.104	1.34e-43
RP11-567G11.1	ENSG00000228952.1	1.15	0	1.104	1.62e-39
LINC01207	ENSG00000248771.5	1.3	0.07	1.104	3.08e-33
TMC5	ENSG00000103534.16	46.019	20.89	1.103	2.2e-21
FAM178B	ENSG00000168754.13	2.48	0.62	1.103	1.58e-52
ARHGEF19	ENSG00000142632.16	17.19	7.48	1.101	9.7e-59
MRPL3	ENSG00000114686.8	71.749	32.91	1.101	3.75e-102
IGHA2	ENSG00000211890.3	187.623	86.942	1.101	1.14e-14
SPIB	ENSG00000269404.6	2.26	0.52	1.101	7.6e-28
SNRPD1	ENSG00000167088.10	74.459	34.21	1.1	5.5e-94
LSM12P1	ENSG00000232024.2	12.29	5.2	1.1	1.13e-62
TMEM9	ENSG00000116857.16	115.119	53.219	1.099	6.69e-82
YWHAZ	ENSG00000164924.17	439.92	204.846	1.099	2.2e-84
CCT5	ENSG00000150753.11	189.505	87.991	1.098	1.51e-76
CENPK	ENSG00000123219.12	4.8	1.71	1.098	1.18e-64
PSPH	ENSG00000146733.13	9.96	4.13	1.095	5.07e-61
IGHV3-20	ENSG00000211946.3	2.31	0.55	1.095	1.77e-21
RPA3	ENSG00000106399.11	40.461	18.42	1.094	1.21e-82
CISD2	ENSG00000145354.9	27.21	12.22	1.093	3.72e-98
FANCF	ENSG00000183161.4	5.4	2	1.093	1.81e-124
RAB38	ENSG00000123892.11	10.94	4.6	1.092	3.77e-39
SFXN1	ENSG00000164466.12	17.55	7.7	1.092	4.82e-82
FABP6	ENSG00000170231.15	4.58	1.62	1.091	2.72e-06
PVT1	ENSG00000249859.7	22.27	9.92	1.091	5.12e-29
GALNT4	ENSG00000257594.3	5.41	2.01	1.091	6.93e-55
MRPL12	ENSG00000262814.6	76.68	35.5	1.09	1e-90
E2F1	ENSG00000101412.12	8.51	3.47	1.089	1.23e-61
FGG	ENSG00000171557.16	30.26	13.7	1.089	0.000344
H1F0	ENSG00000189060.5	152.81	71.302	1.089	8.91e-62
SFXN4	ENSG00000183605.16	24.429	10.96	1.088	9.24e-112
BZW1P2	ENSG00000198406.7	18.67	8.26	1.087	3.45e-30
RALGPS2	ENSG00000116191.17	5.86	2.23	1.087	5.98e-66
PPAPDC1A	ENSG00000203805.10	1.38	0.12	1.087	2.94e-53
RP11-345J4.5	ENSG00000261740.5	28.291	12.79	1.087	3.21e-83
WNT3	ENSG00000108379.9	3.31	1.03	1.086	1.61e-70
MTX2	ENSG00000128654.13	39.65	18.15	1.086	5.55e-118
NKX2-1-AS1	ENSG00000253563.2	5.77	2.19	1.086	4.39e-29
C17orf58	ENSG00000186665.8	10.94	4.63	1.085	4.21e-96
BCL9	ENSG00000116128.9	11.55	4.92	1.084	4.41e-67
BTF3L4P2	ENSG00000213189.5	45.241	20.81	1.084	3.25e-82
CTD-2510F5.4	ENSG00000265415.1	1.69	0.27	1.083	3.58e-68
TMEM63C	ENSG00000165548.10	1.73	0.29	1.082	8.95e-47
ERBB2	ENSG00000141736.13	85.407	39.849	1.081	4.63e-44
P4HB	ENSG00000185624.14	883.446	417.114	1.081	2.1e-93
PLEKHN1	ENSG00000187583.10	3.4	1.08	1.081	4.4e-71
BSPRY	ENSG00000119411.10	15.93	7.01	1.08	7.51e-68
DLG3	ENSG00000082458.11	19.821	8.85	1.08	1e-88
ADAM12	ENSG00000148848.14	2.76	0.78	1.079	1.46e-37
CPXM1	ENSG00000088882.7	4.98	1.83	1.079	3.98e-14
HOOK1	ENSG00000134709.10	8.12	3.32	1.078	3.56e-71
ANKEF1	ENSG00000132623.15	3.49	1.13	1.076	2.15e-75
PCSK1N	ENSG00000102109.8	5.55	2.11	1.075	1.83e-16
IGLV2-18	ENSG00000211664.2	6.9	2.75	1.075	5.37e-12
OR7E14P	ENSG00000184669.7	3.59	1.18	1.074	6.46e-60
TRIM31	ENSG00000204616.10	1.61	0.24	1.074	2.11e-39
SLC9A7	ENSG00000065923.9	3.88	1.32	1.073	1.51e-71
BDH1	ENSG00000161267.11	16.6	7.38	1.071	6.59e-54
YBX2	ENSG00000006047.12	1.71	0.29	1.071	3.11e-52
MB	ENSG00000198125.12	7.92	3.25	1.07	9.56e-23
FOXD3-AS1	ENSG00000230798.5	1.1	0	1.07	4.62e-45
DARS2	ENSG00000117593.9	12.24	5.31	1.069	1.81e-101
TSTA3	ENSG00000104522.15	98.379	46.41	1.068	2.03e-87
CXCL17	ENSG00000189377.8	278.261	132.339	1.067	4.32e-12
JUP	ENSG00000173801.16	145.602	68.969	1.067	2.25e-57
TMC4	ENSG00000167608.11	61.002	28.64	1.065	1.18e-42
ENTPD8	ENSG00000188833.9	1.28	0.09	1.065	5.04e-68
SUMO1P4	ENSG00000235555.1	1.09	0	1.064	2.59e-36
PPP1R1B	ENSG00000131771.13	24.841	11.37	1.063	6.21e-06
WDHD1	ENSG00000198554.11	4.37	1.57	1.063	5.11e-50
CLSPN	ENSG00000092853.13	2.09	0.48	1.062	2.72e-65
DEGS2	ENSG00000168350.7	4.47	1.62	1.062	5.97e-12
HACD3	ENSG00000074696.12	43.329	20.25	1.061	2.83e-71
LRRC8E	ENSG00000171017.10	4.99	1.87	1.061	3.59e-68
SPCS2P4	ENSG00000228589.3	39.91	18.61	1.061	1.19e-74
ABHD11	ENSG00000106077.18	47.081	22.06	1.06	1.21e-64
AGA	ENSG00000038002.8	23.02	10.53	1.059	6.92e-64
BRIX1	ENSG00000113460.12	32.91	15.28	1.059	1.08e-93
MRPL24	ENSG00000143314.12	91.651	43.51	1.058	1.39e-88
DIO2	ENSG00000211448.11	1.85	0.37	1.057	2.95e-42
RPLP0P6	ENSG00000213553.4	26.051	12	1.057	1.03e-54
FBXO16	ENSG00000214050.7	3.91	1.36	1.057	4.81e-74
ATIC	ENSG00000138363.14	96.448	45.87	1.056	1.41e-93
PHKA1	ENSG00000067177.14	4.8	1.79	1.056	2.43e-94
BOLA2	ENSG00000183336.7	14.79	6.6	1.055	9.47e-66
PLD4	ENSG00000166428.12	3.03	0.94	1.055	1.54e-22
IGHV3-72	ENSG00000225698.3	7.24	2.97	1.054	8.93e-14
GMDS	ENSG00000112699.10	26.25	12.13	1.053	9.82e-69
MNX1	ENSG00000130675.14	1.2	0.06	1.053	1.63e-64
PTRH2	ENSG00000141378.14	29.29	13.6	1.053	5.41e-89
MYCBP	ENSG00000214114.8	24.48	11.28	1.053	4.47e-76
PAK1	ENSG00000149269.9	38.449	18.04	1.051	5.61e-71
GEMIN6	ENSG00000152147.10	12.51	5.52	1.051	8.31e-109
NUP62CL	ENSG00000198088.10	2.75	0.81	1.051	1.51e-47
LIMK1	ENSG00000106683.14	32.219	15.04	1.05	7.58e-66
UBXN10	ENSG00000162543.5	4.05	1.44	1.049	4.15e-07
CCL19	ENSG00000172724.11	32.17	15.05	1.047	0.000642
MIF	ENSG00000240972.1	467.071	225.658	1.046	8.07e-63
CDCA4	ENSG00000170779.10	9.11	3.9	1.045	3.11e-88
TMEM33	ENSG00000109133.12	25.64	11.91	1.045	4.58e-82
PARPBP	ENSG00000185480.11	3.25	1.06	1.045	4.66e-76
RBM47	ENSG00000163694.14	38.04	17.95	1.043	6.04e-57
AC009299.3	ENSG00000227403.1	3.98	1.42	1.041	7.34e-44
STIL	ENSG00000123473.15	2.41	0.66	1.039	1.55e-91
ENPP5	ENSG00000112796.9	10.31	4.51	1.038	1.61e-26
PDIA6	ENSG00000143870.12	227.574	110.43	1.037	8.23e-75
DTYMK	ENSG00000168393.12	28.809	13.54	1.036	1.33e-93
STAT1	ENSG00000115415.18	92.199	44.479	1.035	3.46e-36
MRPS35	ENSG00000061794.12	41.521	19.76	1.034	2.99e-88
TUBB2B	ENSG00000137285.9	3.69	1.29	1.034	1.1e-29
TSPAN5	ENSG00000168785.7	9.81	4.28	1.034	3.23e-39
RP5-864K19.6	ENSG00000274944.4	1.17	0.06	1.034	7.68e-43
CD207	ENSG00000116031.8	1.64	0.29	1.033	7.16e-17
PDZD11	ENSG00000120509.10	52.439	25.13	1.032	1.37e-120
C6orf132	ENSG00000188112.8	13.85	6.27	1.03	1.65e-46
CASP6	ENSG00000138794.9	22.841	10.68	1.029	1.23e-94
NUDT1	ENSG00000106268.15	30.37	14.37	1.029	5.69e-90
TWF1	ENSG00000151239.13	46.6	22.33	1.029	5.8e-80
ADORA2B	ENSG00000170425.3	6.81	2.83	1.028	4.09e-43
UNC5CL	ENSG00000124602.9	5.22	2.05	1.028	9.74e-37
PLK4	ENSG00000142731.10	3.69	1.3	1.028	9.87e-68
AC007009.1	ENSG00000244239.1	4.95	1.92	1.027	2.58e-37
ROMO1	ENSG00000125995.15	234.882	114.737	1.027	1.18e-80
FAM213A	ENSG00000122378.13	41.42	19.83	1.026	1.2e-83
RP11-519G16.5	ENSG00000259342.1	1.24	0.1	1.026	8.84e-49
PABPC1	ENSG00000070756.13	1229.28	603.369	1.025	1.35e-71
GDPD1	ENSG00000153982.10	3.74	1.33	1.025	8.41e-65
CENPI	ENSG00000102384.13	2.03	0.49	1.024	1.1e-79
ORC1	ENSG00000085840.12	2.05	0.5	1.024	3.05e-77
SHFM1	ENSG00000127922.9	240.483	117.759	1.024	1.06e-93
AC016292.3	ENSG00000108958.4	2.51	0.73	1.021	1.91e-74
TXNDC5	ENSG00000239264.8	148.507	72.73	1.02	1.92e-50
FAM103A2P	ENSG00000235272.1	8.44	3.66	1.018	8.85e-34
C12orf45	ENSG00000151131.9	25.12	11.91	1.017	1.33e-105
MRPL17	ENSG00000158042.8	68.759	33.469	1.017	2.45e-89
PIGU	ENSG00000101464.10	25.34	12.03	1.015	4.97e-107
RP11-78A19.3	ENSG00000267165.1	24.02	11.38	1.015	2.9e-31
HLA-DQB2	ENSG00000232629.8	24.87	11.81	1.014	3.87e-05
IGKV3-7	ENSG00000243063.1	1.02	0	1.014	4.48e-45
VTCN1	ENSG00000134258.16	1.18	0.08	1.013	3.84e-36
TRUB1	ENSG00000165832.5	9.01	3.96	1.013	1.83e-78
ARHGAP11A	ENSG00000198826.10	3.64	1.3	1.012	5.64e-59
C17orf53	ENSG00000125319.14	2.53	0.75	1.012	1.1e-76
OPN3	ENSG00000054277.12	23.591	11.19	1.012	8.53e-33
FCRLA	ENSG00000132185.16	1.68	0.33	1.011	4.43e-37
HPRT1	ENSG00000165704.14	31.741	15.25	1.011	5.69e-70
FCGBP	ENSG00000275395.4	4.1	1.53	1.011	2.87e-13
CENPL	ENSG00000120334.15	4.94	1.95	1.01	4.25e-95
FANCI	ENSG00000140525.17	8.06	3.5	1.01	1.6e-60
KLHDC7A	ENSG00000179023.8	2.02	0.5	1.01	8.12e-26
THNSL1	ENSG00000185875.12	3.23	1.1	1.01	1.13e-108
TPBG	ENSG00000146242.8	14.79	6.85	1.008	1.93e-37
TONSL	ENSG00000160949.16	4.41	1.69	1.008	3.91e-76
RP11-49K24.6	ENSG00000267228.6	2.68	0.83	1.008	1.34e-12
CHAF1B	ENSG00000159259.7	3.18	1.08	1.007	8.27e-88
RP11-465B22.3	ENSG00000217801.9	4.93	1.95	1.007	8.49e-52
AC112229.1	ENSG00000230650.1	1.63	0.31	1.006	2.92e-48
BATF	ENSG00000156127.6	16.939	7.93	1.006	4.05e-31
TBX15	ENSG00000092607.13	1.93	0.46	1.005	9.45e-44
MZT2A	ENSG00000173272.13	75.248	36.99	1.005	3.93e-74
LRRC61	ENSG00000127399.14	13.53	6.25	1.003	7.05e-72
SAMD10	ENSG00000130590.13	7.44	3.21	1.003	1.67e-81
C19orf48	ENSG00000167747.13	31.12	15.04	1.002	1.76e-75
DHFR	ENSG00000228716.6	11.18	5.08	1.002	1.04e-86
FSTL4	ENSG00000053108.16	2.22	0.61	1	1.36e-32
WBSCR27	ENSG00000165171.10	6.12	2.56	1	3.61e-24
LY6D	ENSG00000167656.4	1.7	0.35	1	1.89e-32
CCL15	ENSG00000275718.1	0.2	1.4	-1	6.72e-22
GPR173	ENSG00000184194.5	0.61	2.22	-1	2.84e-43
RP11-598F7.5	ENSG00000256694.1	0.54	2.08	-1	2.83e-58
XX-FW83563B9.5	ENSG00000280195.1	0.91	2.82	-1	5.76e-55
MAU2	ENSG00000129933.20	15.87	32.76	-1.001	7.94e-50
SNHG1	ENSG00000255717.6	41.599	84.26	-1.001	5.61e-12
YTHDC2	ENSG00000047188.15	5.47	11.96	-1.002	2.63e-60
ZNF337	ENSG00000130684.13	7.47	15.96	-1.002	1.03e-47
RP11-61L23.2	ENSG00000253882.6	2.99	6.99	-1.002	8.6e-42
CROCCP3	ENSG00000080947.14	1.37	3.75	-1.003	1e-35
DNM3	ENSG00000197959.13	1.64	4.29	-1.003	4.67e-46
KCNMB1	ENSG00000145936.8	1.15	3.31	-1.003	1.04e-67
INTU	ENSG00000164066.12	1.68	4.37	-1.003	2.9e-52
AC005682.5	ENSG00000228649.8	0.96	2.93	-1.004	2.04e-46
SLPI	ENSG00000124107.5	515.453	1034.92	-1.004	3.4e-10
FAM157B	ENSG00000233013.8	0.88	2.77	-1.004	1.02e-35
C1orf168	ENSG00000187889.12	0.59	2.19	-1.005	4.62e-30
DNAI1	ENSG00000122735.15	0.43	1.87	-1.005	1.7e-25
DOK6	ENSG00000206052.10	0.47	1.95	-1.005	1.83e-53
UHRF2	ENSG00000147854.16	11.69	24.46	-1.005	2.95e-39
ITSN2	ENSG00000198399.14	20.281	41.711	-1.005	1.36e-67
LINC00854	ENSG00000236383.7	1.77	4.56	-1.005	1.34e-40
ATP1B3-AS1	ENSG00000244124.1	0.15	1.31	-1.006	1.53e-68
CYTIP	ENSG00000115165.9	9.5	20.09	-1.006	1.15e-46
PQLC1	ENSG00000122490.18	23.03	47.271	-1.006	1.03e-65
PGM5P4-AS1	ENSG00000231943.7	0.22	1.45	-1.006	9.33e-71
RP11-395I14.2	ENSG00000253476.1	0.14	1.29	-1.006	1.01e-90
RP11-290L1.4	ENSG00000257941.1	0.18	1.37	-1.006	4.15e-78
AC007193.10	ENSG00000269124.1	0	1.01	-1.007	3.44e-64
CHN1	ENSG00000128656.13	9.63	20.369	-1.007	1.05e-42
DICER1	ENSG00000100697.14	8.04	17.17	-1.007	1.43e-59
PARD3B	ENSG00000116117.17	2.29	5.61	-1.007	1.73e-74
LRP4	ENSG00000134569.9	2.11	5.25	-1.007	1.69e-17
FAT3	ENSG00000165323.15	0.09	1.19	-1.007	5.54e-89
PRPF39	ENSG00000185246.17	10.56	22.23	-1.007	3.1e-37
RPL23AP24	ENSG00000236679.2	0	1.01	-1.007	3.56e-22
RN7SL417P	ENSG00000244056.3	0	1.01	-1.007	1.34e-51
RP11-710F7.2	ENSG00000250740.1	0	1.01	-1.007	1.31e-81
RP11-513M16.8	ENSG00000273226.1	2.25	5.53	-1.007	5.91e-82
HSPBAP1	ENSG00000169087.10	5.48	12.03	-1.008	2.65e-59
ZBED2	ENSG00000177494.5	1.58	4.19	-1.008	2.53e-35
SNHG3	ENSG00000242125.3	14.27	29.709	-1.008	2.49e-12
ADAMTS7	ENSG00000136378.14	2.27	5.58	-1.009	8.72e-32
MSS51	ENSG00000166343.9	0.64	2.3	-1.009	2.07e-64
POLI	ENSG00000101751.10	8.08	17.28	-1.01	7.17e-50
RP11-252A24.2	ENSG00000214331.8	1.84	4.72	-1.01	1.27e-50
RNASE4	ENSG00000258818.3	20.45	42.191	-1.01	2.3e-38
DNAH12	ENSG00000174844.14	0.33	1.68	-1.011	1.7e-32
SOX5	ENSG00000134532.15	0.34	1.7	-1.011	2.08e-104
ZNF596	ENSG00000172748.12	1.72	4.48	-1.011	1.29e-68
RP11-635O16.2	ENSG00000273877.4	0.28	1.58	-1.011	7.64e-33
BNC2	ENSG00000173068.17	0.75	2.53	-1.012	3.71e-72
CNTNAP3	ENSG00000106714.17	0.24	1.5	-1.012	3e-58
RP4-734G22.3	ENSG00000272078.1	0.24	1.5	-1.012	1.93e-102
AC025165.8	ENSG00000224713.4	0.13	1.28	-1.013	1.85e-104
CEMP1	ENSG00000205923.3	2.38	5.82	-1.013	6.7e-18
DUSP8P5	ENSG00000235316.1	0.68	2.39	-1.013	1.34e-68
MPHOSPH8	ENSG00000196199.13	17.39	36.121	-1.013	4.91e-76
CNN3	ENSG00000117519.15	97.47	197.854	-1.014	2.61e-57
STXBP2	ENSG00000076944.14	79.71	162.027	-1.014	1.29e-55
ILK	ENSG00000166333.13	77.46	157.454	-1.014	7.56e-85
MT-ND4	ENSG00000198886.2	6083.14	12287.5	-1.014	2.27e-16
RN7SL15P	ENSG00000264573.2	0	1.02	-1.014	3.68e-45
RP11-1228E12.1	ENSG00000280279.1	3.78	8.65	-1.014	1.86e-24
RAPGEF1	ENSG00000107263.18	20.91	43.29	-1.015	7.53e-67
RBM25	ENSG00000119707.13	29.811	61.281	-1.015	1.04e-37
BMP1	ENSG00000168487.17	13.1	27.509	-1.016	2.21e-27
CNTN4	ENSG00000144619.14	0.76	2.56	-1.016	1.07e-53
CRTC3	ENSG00000140577.15	11.58	24.439	-1.016	2.25e-76
CTC-338M12.4	ENSG00000233937.6	4.81	10.75	-1.016	1.56e-20
PHF21A	ENSG00000135365.15	13.14	27.59	-1.016	6.31e-61
SCNN1D	ENSG00000162572.19	1.23	3.51	-1.016	2.39e-16
STK36	ENSG00000163482.11	14.08	29.5	-1.016	9.02e-19
SLC16A5	ENSG00000170190.15	13.26	27.83	-1.016	1.79e-34
ITLN1	ENSG00000179914.4	0.39	1.81	-1.016	7.96e-32
RP11-278C7.1	ENSG00000257511.1	0.8	2.64	-1.016	7.31e-74
PPWD1	ENSG00000113593.11	14.07	29.49	-1.017	5.01e-50
GIGYF1	ENSG00000146830.9	12.3	25.919	-1.017	2.18e-23
GRAMD2	ENSG00000175318.11	5.94	13.04	-1.017	1.7e-24
AC005740.6	ENSG00000271871.1	0.19	1.41	-1.018	9.02e-99
CTD-2054N24.2	ENSG00000259363.5	0.56	2.16	-1.018	1.08e-83
CCDC93	ENSG00000125633.10	8.57	18.39	-1.019	5.31e-50
SDR39U1	ENSG00000100445.16	35.74	73.47	-1.019	3.24e-34
NCAM1	ENSG00000149294.16	0.47	1.98	-1.019	1.06e-23
NFAM1	ENSG00000235568.6	2.82	6.74	-1.019	5.52e-54
ADIPOR2	ENSG00000006831.9	21.98	45.61	-1.02	1.04e-55
CTD-2373N4.3	ENSG00000279041.1	1.13	3.32	-1.02	1.79e-50
SH3GL2	ENSG00000107295.9	0.06	1.15	-1.02	1.11e-56
GGA3	ENSG00000125447.16	19.38	40.33	-1.02	6.1e-43
TCEAL1	ENSG00000172465.13	17.25	36.021	-1.02	2.79e-72
TSPAN4	ENSG00000214063.10	62.691	128.141	-1.02	1.04e-51
XXbac-BPG252P9.9	ENSG00000272540.1	1.17	3.4	-1.02	9.68e-43
RP11-96D1.8	ENSG00000279649.1	0.43	1.9	-1.02	5.78e-92
CTD-2022H16.2	ENSG00000259749.1	0	1.03	-1.021	1.24e-110
ZFYVE28	ENSG00000159733.13	4.69	10.55	-1.021	4.17e-37
ROR2	ENSG00000169071.14	2.03	5.15	-1.021	8.5e-27
RP11-192H23.4	ENSG00000258472.8	1.01	3.08	-1.021	8.75e-40
ELMSAN1	ENSG00000156030.12	10.56	22.479	-1.022	5.62e-69
LHX6	ENSG00000106852.15	0.94	2.94	-1.022	9.98e-46
NAT6	ENSG00000243477.5	7.03	15.31	-1.022	1.64e-55
RP11-1081L13.4	ENSG00000254966.1	0.3	1.64	-1.022	1.95e-83
CTB-50L17.9	ENSG00000267769.1	0.55	2.15	-1.023	7.01e-44
TCEAL4	ENSG00000133142.17	73.18	149.789	-1.023	3.19e-60
KCNMB4	ENSG00000135643.4	2.43	5.97	-1.023	1.35e-10
SULT1A1	ENSG00000196502.11	27.119	56.141	-1.023	8.43e-33
MT-ND1	ENSG00000198888.2	3821.44	7766.24	-1.023	3.08e-20
CCDC66	ENSG00000180376.16	5.59	12.4	-1.024	4.54e-56
EIF1B	ENSG00000114784.3	37.969	78.259	-1.024	2.61e-89
GUCY1B3	ENSG00000061918.12	6.49	14.23	-1.024	2.28e-62
RAB11FIP3	ENSG00000090565.15	16.22	34.021	-1.024	1.69e-46
MVD	ENSG00000167508.10	27.751	57.452	-1.024	5.68e-39
NRROS	ENSG00000174004.5	3.84	8.84	-1.024	1.56e-49
RHOQ	ENSG00000119729.10	29.14	60.329	-1.025	8.57e-74
STX16	ENSG00000124222.21	25.96	53.861	-1.025	7.83e-26
GPCPD1	ENSG00000125772.12	17.28	36.211	-1.025	2.82e-35
HRC	ENSG00000130528.11	0.44	1.93	-1.025	4.13e-63
SEMA3D	ENSG00000153993.13	0.43	1.91	-1.025	8.31e-58
INPPL1	ENSG00000165458.13	60.112	123.322	-1.025	5.39e-17
TTC32	ENSG00000183891.5	7.43	16.151	-1.025	8.31e-34
RP11-98J23.2	ENSG00000198237.8	1.25	3.58	-1.025	2.75e-40
MAGOH2P	ENSG00000264176.1	0.41	1.87	-1.025	7.63e-75
XXbac-BPG299F13.14	ENSG00000271821.1	0.43	1.91	-1.025	8.79e-51
MAP3K4	ENSG00000085511.19	6.81	14.9	-1.026	9.94e-85
KHDRBS2	ENSG00000112232.8	0.35	1.75	-1.026	1.56e-45
POM121L9P	ENSG00000128262.8	0.35	1.75	-1.026	5.11e-60
KDM6B	ENSG00000132510.10	10.97	23.369	-1.026	1.34e-47
HMGCLL1	ENSG00000146151.12	0.4	1.85	-1.026	6.95e-69
LRRC70	ENSG00000186105.7	0.91	2.89	-1.026	1.13e-94
AP000580.1	ENSG00000219529.2	2.65	6.44	-1.027	6.48e-31
FOSL2	ENSG00000075426.11	33.66	69.608	-1.027	2.6e-36
PHBP9	ENSG00000230224.1	0.58	2.22	-1.027	3.98e-58
AC104654.2	ENSG00000234362.5	0.29	1.63	-1.028	2.05e-87
ADGRE1	ENSG00000174837.14	0.53	2.12	-1.028	1.71e-58
ATG2B	ENSG00000066739.11	4.42	10.05	-1.028	3.14e-58
ABCA7	ENSG00000064687.12	13.71	29.009	-1.029	5.69e-25
ARAP1	ENSG00000186635.14	55.372	114.031	-1.029	9.63e-67
C19orf71	ENSG00000183397.5	0.75	2.57	-1.029	4.22e-40
CDKL5	ENSG00000008086.10	1.94	5	-1.029	1.87e-87
CBS	ENSG00000160200.17	7.52	16.381	-1.029	1.58e-05
NUPR1	ENSG00000176046.8	103.028	211.306	-1.029	8.3e-31
LINC00839	ENSG00000185904.11	0.47	2	-1.029	2.98e-61
RP11-578O24.2	ENSG00000254352.1	0.47	2	-1.029	1.04e-59
NATD1	ENSG00000274180.1	3.19	7.55	-1.029	3.21e-71
RP11-2K6.1	ENSG00000279225.1	0.72	2.51	-1.029	1.6e-20
CSPG4P10	ENSG00000276710.4	1.4	3.9	-1.03	2.48e-31
GPBAR1	ENSG00000179921.14	0.65	2.37	-1.03	4.74e-78
RP11-250B2.3	ENSG00000233967.6	0.41	1.88	-1.03	1.08e-58
RP11-180C16.1	ENSG00000273489.1	3.52	8.23	-1.03	1.08e-46
EFCAB1	ENSG00000034239.10	0.86	2.8	-1.031	3.83e-22
FAM214B	ENSG00000005238.19	10.91	23.33	-1.031	8.91e-52
S1PR5	ENSG00000180739.13	0.39	1.84	-1.031	1.15e-58
MT-ND6	ENSG00000198695.2	2558.35	5227.48	-1.031	9.01e-16
PIK3IP1-AS1	ENSG00000228839.5	0.36	1.78	-1.031	3.09e-59
TMOD2	ENSG00000128872.9	1.46	4.03	-1.032	1.46e-89
SPN	ENSG00000197471.11	5.71	12.72	-1.032	1.74e-56
REXO1	ENSG00000079313.11	14.33	30.38	-1.033	9.75e-45
SNRNP70	ENSG00000104852.14	104.379	214.613	-1.033	7.88e-27
ING5	ENSG00000168395.14	8.6	18.65	-1.033	6.94e-53
MT-ND2	ENSG00000198763.3	4565.32	9340.6	-1.033	1.94e-22
AP000442.1	ENSG00000255139.1	1.09	3.28	-1.034	1.75e-49
CTD-2026K11.6	ENSG00000203392.3	0.48	2.03	-1.034	2e-69
MRC2	ENSG00000011028.13	32.529	67.639	-1.034	8.62e-42
TBX21	ENSG00000073861.2	0.67	2.42	-1.034	7.51e-52
IGFBP7	ENSG00000163453.11	230.272	472.476	-1.034	1.85e-52
RP11-2N1.2	ENSG00000267774.2	0.04	1.13	-1.034	1.96e-97
F13A1	ENSG00000124491.15	10.66	22.89	-1.035	8.14e-27
LRRC48	ENSG00000171962.17	2.01	5.17	-1.035	2.31e-38
HTR3C	ENSG00000178084.1	0.02	1.09	-1.035	1.85e-80
TMEM132C	ENSG00000181234.9	0.03	1.11	-1.035	7.12e-95
RP11-861E21.2	ENSG00000267199.1	0.22	1.5	-1.035	7.88e-69
RP11-45A17.2	ENSG00000277959.1	1.25	3.61	-1.035	4.46e-52
C15orf26	ENSG00000156206.13	0.18	1.42	-1.036	1.09e-66
JPH4	ENSG00000092051.16	0.37	1.81	-1.036	3.72e-116
TBC1D2	ENSG00000095383.19	17.27	36.46	-1.036	8.78e-35
MYH3	ENSG00000109063.14	0.4	1.87	-1.036	3.6e-71
RP1-251M9.3	ENSG00000228027.1	0	1.05	-1.036	3.01e-73
RP11-312J18.6	ENSG00000232188.1	0	1.05	-1.036	3.23e-88
RP5-1024N4.4	ENSG00000272491.1	0.18	1.42	-1.036	2.79e-95
A4GALT	ENSG00000128274.15	10.5	22.6	-1.037	2.17e-27
CD22	ENSG00000012124.14	3.19	7.6	-1.037	2.3e-30
HOXB5	ENSG00000120075.5	1.92	4.99	-1.037	1.05e-26
SHC3	ENSG00000148082.9	0.94	2.98	-1.037	8.94e-45
C1QB	ENSG00000173369.15	239.452	492.642	-1.038	7.4e-26
DLL4	ENSG00000128917.6	8.06	17.6	-1.038	1.53e-40
PTBP2	ENSG00000117569.18	5.32	11.99	-1.039	1.2e-28
PRKCB	ENSG00000166501.12	2.65	6.5	-1.039	2.1e-63
KCNJ12	ENSG00000184185.9	0.27	1.61	-1.039	7.4e-51
GAS6-AS1	ENSG00000233695.2	0.45	1.98	-1.039	2.48e-29
RP1-178F15.4	ENSG00000272030.1	1.53	4.2	-1.039	1.11e-37
CDK10	ENSG00000185324.21	40.461	84.26	-1.04	7.91e-24
CLEC4D	ENSG00000166527.7	0.23	1.53	-1.04	1.67e-75
CLIP4	ENSG00000115295.19	10.53	22.71	-1.04	8.49e-57
N4BP2L2	ENSG00000244754.8	32.479	67.822	-1.04	1.33e-82
RP13-514E23.2	ENSG00000273389.1	0.26	1.59	-1.04	1.54e-53
CD109	ENSG00000156535.13	2.61	6.43	-1.041	9.42e-20
VASH1	ENSG00000071246.10	6.83	15.11	-1.041	1.08e-55
METTL3	ENSG00000165819.11	24	50.45	-1.041	1.18e-36
RP4-657D16.3	ENSG00000266993.3	0.74	2.58	-1.041	8.93e-78
DAPK1	ENSG00000196730.12	16.44	34.919	-1.042	4.74e-38
DNAI2	ENSG00000171595.13	0.19	1.45	-1.042	8.93e-28
HPCAL1	ENSG00000115756.12	59.771	124.128	-1.042	2.44e-55
SCARNA13	ENSG00000252481.1	1.19	3.51	-1.042	9.41e-33
SNHG22	ENSG00000267322.2	1.38	3.9	-1.042	2.57e-59
RP11-228M15.1	ENSG00000274471.1	0.86	2.83	-1.042	1.43e-34
CTB-167G5.7	ENSG00000274892.1	0	1.06	-1.043	1.45e-76
EFHC1	ENSG00000096093.14	5.18	11.73	-1.043	2.71e-38
PIWIL4	ENSG00000134627.11	0.96	3.04	-1.043	2.56e-53
METRNL	ENSG00000176845.12	36.709	76.68	-1.043	7e-44
ZDHHC17	ENSG00000186908.14	7.51	16.54	-1.043	1.15e-51
EPB41L4A	ENSG00000129595.12	3.66	8.61	-1.044	2.05e-63
PRRG1	ENSG00000130962.17	1.9	4.98	-1.044	1.48e-81
LIMD1-AS1	ENSG00000230530.1	11.85	25.5	-1.044	1.35e-66
RP11-798M19.6	ENSG00000272870.1	2.24	5.68	-1.044	1.18e-49
AGAP5	ENSG00000172650.12	2.61	6.45	-1.045	7.74e-26
CTNNAL1	ENSG00000119326.14	18.911	40.079	-1.045	9.15e-54
SGCE	ENSG00000127990.15	17.08	36.309	-1.045	7.28e-41
SRGAP2C	ENSG00000171943.11	3.06	7.38	-1.045	7.41e-80
RBMS1P1	ENSG00000225422.4	0.75	2.61	-1.045	5.04e-83
RP11-59C5.3	ENSG00000273599.1	0.43	1.95	-1.045	7.83e-71
PRPF38B	ENSG00000134186.11	18.92	40.14	-1.046	1.36e-54
RP1-159A19.3	ENSG00000235912.1	1.16	3.46	-1.046	3.54e-18
RP11-68I3.11	ENSG00000265625.1	0.09	1.25	-1.046	4.91e-87
RANBP10	ENSG00000141084.10	5.1	11.6	-1.047	9.63e-75
SPAG5-AS1	ENSG00000227543.4	1.12	3.38	-1.047	4.26e-47
RP11-365N19.2	ENSG00000259515.1	0.37	1.83	-1.047	3.27e-71
PRICKLE1	ENSG00000139174.10	2.12	5.45	-1.048	6.71e-61
MYADM	ENSG00000179820.15	48.819	101.983	-1.048	1.77e-51
PLCXD3	ENSG00000182836.9	0.18	1.44	-1.048	1.39e-60
AF011889.2	ENSG00000238039.1	0.45	2	-1.049	2.36e-44
SLC26A9	ENSG00000174502.18	5.37	12.18	-1.049	2.2e-05
BMP5	ENSG00000112175.7	2.82	6.91	-1.05	1.8e-28
CTC-429P9.3	ENSG00000269044.2	3.25	7.8	-1.05	4.2e-70
MDGA1	ENSG00000112139.14	1.39	3.95	-1.05	1.1e-57
RBPMS	ENSG00000157110.15	71.332	148.765	-1.05	2.63e-37
PARVB	ENSG00000188677.14	16.93	36.121	-1.05	3.28e-60
UNC13B	ENSG00000198722.12	18.93	40.279	-1.05	4.69e-36
SETD5	ENSG00000168137.15	26.31	55.572	-1.051	1.55e-38
RP11-420A23.1	ENSG00000251432.6	1.09	3.33	-1.051	3.98e-52
AP001062.8	ENSG00000241728.5	0.23	1.55	-1.052	1.04e-57
DDX5	ENSG00000108654.11	322.129	668.785	-1.052	1.32e-58
NR2C2	ENSG00000177463.15	8.99	19.721	-1.052	4.49e-55
ABLIM2	ENSG00000163995.18	2.2	5.64	-1.053	1.56e-37
MRI1	ENSG00000037757.13	9.85	21.51	-1.053	9.09e-36
MSL1	ENSG00000188895.11	43.299	90.917	-1.053	2.16e-43
RP11-553L6.5	ENSG00000259976.1	9.65	21.099	-1.053	2.05e-62
RP11-171I2.4	ENSG00000271141.1	0.34	1.78	-1.053	2.88e-59
AC145124.2	ENSG00000255495.1	0.97	3.09	-1.054	2.92e-77
ADGRE2	ENSG00000127507.17	2.54	6.35	-1.054	8.44e-30
ANKRD13D	ENSG00000172932.14	26.9	56.928	-1.054	1.87e-23
ARHGAP27	ENSG00000159314.11	20.52	43.67	-1.054	1.83e-39
NOD1	ENSG00000106100.10	8.52	18.76	-1.054	2.91e-55
LRRN4	ENSG00000125872.7	3.21	7.74	-1.054	2.94e-17
SYNC	ENSG00000162520.14	1.51	4.21	-1.054	1.67e-64
MICALL2	ENSG00000164877.18	23.1	49.039	-1.054	6.18e-11
NCF1B	ENSG00000182487.12	2.94	7.18	-1.054	1.2e-36
RP11-373D23.3	ENSG00000270210.1	0.56	2.24	-1.054	6.68e-64
ARHGAP44	ENSG00000006740.16	5.73	12.98	-1.055	1.31e-51
CCDC159	ENSG00000183401.11	23.62	50.15	-1.055	3.01e-41
DCLK2	ENSG00000170390.14	1.17	3.51	-1.055	6.34e-67
MTHFR	ENSG00000177000.10	8.08	17.869	-1.055	2.11e-51
RP11-148K1.12	ENSG00000244151.1	1.2	3.57	-1.055	6.74e-32
ATP10D	ENSG00000145246.13	4.84	11.14	-1.056	1.42e-74
EDA	ENSG00000158813.17	0.88	2.91	-1.056	4.01e-51
FAM160A2	ENSG00000051009.10	18.35	39.24	-1.056	2.67e-43
MARK3	ENSG00000075413.17	35.73	75.378	-1.056	3.06e-78
WDFY2	ENSG00000139668.8	2.79	6.88	-1.056	1.43e-82
MTSS1	ENSG00000170873.18	11.84	25.701	-1.056	9.06e-34
NBPF15	ENSG00000266338.6	11.83	25.679	-1.056	4.64e-39
ACKR3	ENSG00000144476.5	9.99	21.869	-1.057	2.87e-22
IGF1	ENSG00000017427.15	2.74	6.78	-1.057	5.38e-30
MON2	ENSG00000061987.14	11.38	24.76	-1.057	2.35e-48
ZSCAN18	ENSG00000121413.12	23.56	50.101	-1.057	7.79e-52
FBN1	ENSG00000166147.13	19.291	41.22	-1.057	3.97e-24
RP5-890O3.9	ENSG00000240731.1	3.31	7.97	-1.057	1.18e-29
RP11-681H18.2	ENSG00000277801.1	10.14	22.181	-1.057	5.5e-66
PXN	ENSG00000089159.15	47.431	99.822	-1.058	3.63e-51
ZRANB2	ENSG00000132485.12	31.081	65.78	-1.058	2.06e-52
SPRY4	ENSG00000187678.8	12.15	26.37	-1.058	1.02e-49
RP11-875O11.1	ENSG00000245025.2	0.84	2.83	-1.058	2.5e-98
HCAR3	ENSG00000255398.2	1.32	3.83	-1.058	4.19e-28
ART4	ENSG00000111339.10	0.32	1.75	-1.059	8.09e-94
C3orf62	ENSG00000188315.7	3.46	8.29	-1.059	1.52e-62
CTB-31O20.2	ENSG00000261526.2	2.59	6.48	-1.059	1.49e-36
PLEKHM2	ENSG00000116786.11	26.87	57.078	-1.059	3.27e-63
INSIG1	ENSG00000186480.12	18.621	39.89	-1.059	2.33e-45
RP11-1000B6.3	ENSG00000261064.1	0.68	2.5	-1.059	6.19e-75
AP006621.5	ENSG00000255284.1	3.1	7.55	-1.06	1.68e-33
CCNI2	ENSG00000205089.7	1.95	5.15	-1.06	7.16e-51
CTD-2007L18.5	ENSG00000260808.1	0.41	1.94	-1.06	4.41e-82
PRDM11	ENSG00000019485.12	2.31	5.9	-1.06	2.73e-82
TCF7L1	ENSG00000152284.4	8.39	18.581	-1.06	6.11e-34
METTL17	ENSG00000165792.17	32.851	69.56	-1.06	2.6e-25
NAA16	ENSG00000172766.18	4.64	10.76	-1.06	2.27e-70
RP11-524F11.1	ENSG00000265511.1	0.41	1.94	-1.06	2.87e-62
AP000347.4	ENSG00000234353.2	1.65	4.53	-1.061	2.11e-20
ZCCHC2	ENSG00000141664.9	6.17	13.96	-1.061	3.97e-73
SGK494	ENSG00000167524.14	3.19	7.74	-1.061	5.92e-20
CAPN9	ENSG00000135773.12	1.6	4.43	-1.062	5.59e-06
RCAN1	ENSG00000159200.17	15.97	34.429	-1.062	1.52e-54
RBM33	ENSG00000184863.10	10.64	23.3	-1.062	1.91e-57
SPTAN1	ENSG00000197694.13	86.762	182.24	-1.062	6.18e-69
RP11-889L3.1	ENSG00000218227.3	2.44	6.18	-1.062	2.92e-43
RPS20P14	ENSG00000223803.1	0.94	3.05	-1.062	1.56e-38
BMPR2	ENSG00000204217.12	10.35	22.721	-1.063	2.68e-89
RP3-467L1.6	ENSG00000269925.1	0.91	2.99	-1.063	1.43e-57
RP11-67L2.2	ENSG00000273033.2	1.71	4.66	-1.063	1.07e-96
ALB	ENSG00000163631.16	0.21	1.53	-1.064	7.31e-09
COL4A2-AS1	ENSG00000232814.2	0	1.09	-1.064	8.4e-95
DUTP6	ENSG00000225171.2	0.97	3.12	-1.064	1.03e-52
PAPLN	ENSG00000100767.15	7.44	16.65	-1.064	1.08e-28
RGL4	ENSG00000159496.14	0.86	2.89	-1.064	3.68e-57
P2RY14	ENSG00000174944.8	1.52	4.27	-1.064	2.06e-69
ZNF493	ENSG00000196268.11	2.99	7.34	-1.064	9.58e-55
RP11-326G21.1	ENSG00000272755.1	1.32	3.85	-1.064	9.42e-73
RASL11A	ENSG00000122035.6	8.18	18.21	-1.065	1.21e-35
RP11-261C10.5	ENSG00000227230.1	0.2	1.51	-1.065	7.32e-86
CREBZF	ENSG00000137504.13	20.89	44.829	-1.066	7.81e-29
SAA1	ENSG00000173432.10	13.33	29.009	-1.066	6.84e-06
GANC	ENSG00000214013.9	9.85	21.711	-1.066	1.69e-60
FERP1	ENSG00000232149.1	0.5	2.14	-1.066	1.41e-58
XXbac-BPG299F13.17	ENSG00000272501.1	0.72	2.6	-1.066	2.62e-96
LLNLF-176F2.1	ENSG00000282339.1	10.99	24.1	-1.066	8e-17
ABHD17A	ENSG00000129968.15	30.06	64.088	-1.067	3.16e-59
AHI1	ENSG00000135541.20	6.76	15.26	-1.067	1.21e-45
CROCC	ENSG00000058453.16	10.71	23.54	-1.067	2.9e-32
HSD17B3	ENSG00000130948.9	0.27	1.66	-1.067	3.32e-66
ZNF540	ENSG00000171817.16	0.89	2.96	-1.067	6.22e-85
EVI2B	ENSG00000185862.6	17.289	37.33	-1.067	2.55e-54
PTPN1	ENSG00000196396.9	26.981	57.639	-1.067	4.14e-75
FTH1P11	ENSG00000237264.4	2.56	6.46	-1.067	2.73e-26
ARID3B	ENSG00000179361.17	3.46	8.35	-1.068	2.5e-57
HDAC10	ENSG00000100429.17	19.37	41.72	-1.068	1.29e-27
RBM17	ENSG00000134453.15	57.46	121.557	-1.068	4.73e-40
GIPC3	ENSG00000179855.5	1.18	3.57	-1.068	1.62e-77
RP11-38L15.3	ENSG00000231187.2	0.45	2.04	-1.068	6.43e-74
RP11-1100L3.8	ENSG00000259884.1	2.86	7.09	-1.068	8.25e-09
RP11-361L15.3	ENSG00000280416.1	4.39	10.3	-1.068	6.52e-23
CTC-510F12.3	ENSG00000279807.1	0.12	1.35	-1.069	1.22e-67
REV1	ENSG00000135945.9	15.87	34.391	-1.069	1.23e-57
NACAD	ENSG00000136274.8	0.73	2.63	-1.069	2.67e-51
TMEM147-AS1	ENSG00000236144.6	3.17	7.75	-1.069	1.46e-23
SENCR	ENSG00000254703.2	0.42	1.98	-1.069	5.27e-121
RP11-197N18.2	ENSG00000256028.2	0.63	2.42	-1.069	4.54e-49
RP11-180M15.7	ENSG00000275560.1	1.24	3.7	-1.069	3.88e-38
ADCY9	ENSG00000162104.9	6.4	14.54	-1.07	8.86e-54
HCK	ENSG00000101336.12	17.31	37.449	-1.07	3.02e-47
MXD4	ENSG00000123933.14	26.241	56.199	-1.07	6.96e-60
KIRREL	ENSG00000183853.17	7.27	16.36	-1.07	6.65e-43
PVRIG2P	ENSG00000235333.3	0	1.1	-1.07	2.61e-15
RP11-2B6.3	ENSG00000269946.1	0	1.1	-1.07	1.6e-43
CLEC1B	ENSG00000165682.14	0.09	1.29	-1.071	4.08e-90
SECISBP2	ENSG00000187742.14	18.87	40.751	-1.071	3.39e-63
CD82	ENSG00000085117.11	47.1	100.148	-1.072	4.49e-45
PPP1R16B	ENSG00000101445.9	2.51	6.38	-1.072	8.04e-62
NICN1	ENSG00000145029.11	7.92	17.75	-1.072	4.74e-65
MAP6	ENSG00000171533.11	2.52	6.4	-1.072	9.67e-54
LRRC25	ENSG00000175489.9	4.92	11.45	-1.072	8.89e-48
AC129492.1	ENSG00000279152.1	0.16	1.44	-1.073	2.21e-39
AMOTL2	ENSG00000114019.14	17.71	38.369	-1.073	3.54e-37
FAM76B	ENSG00000077458.12	7.92	17.771	-1.073	1.07e-37
MLLT4	ENSG00000130396.20	39.94	85.153	-1.073	2.1e-44
SPG20	ENSG00000133104.12	18.29	39.579	-1.073	7.59e-82
LIMK2	ENSG00000182541.17	20	43.191	-1.073	2.18e-58
RP11-7F17.3	ENSG00000258819.1	0.16	1.44	-1.073	1.66e-76
AC159540.1	ENSG00000230606.10	11.15	24.57	-1.074	4.81e-15
KMT2E-AS1	ENSG00000239569.3	1.95	5.21	-1.074	2.15e-36
RP11-736K20.5	ENSG00000255471.1	0.33	1.8	-1.074	7.3e-99
LINC00162	ENSG00000275874.1	0.05	1.21	-1.074	3e-32
CTA-963H5.5	ENSG00000250318.1	2.17	5.68	-1.075	3.13e-61
SELO	ENSG00000073169.13	12.47	27.38	-1.075	4.89e-39
MTMR3	ENSG00000100330.15	13.81	30.199	-1.075	2.01e-45
RIC1	ENSG00000107036.11	4.99	11.62	-1.075	1.12e-72
RANBP3L	ENSG00000164188.8	0.22	1.57	-1.075	1.87e-92
HES4	ENSG00000188290.10	6.72	15.27	-1.075	1.34e-18
RP11-72I8.1	ENSG00000260735.1	0.96	3.13	-1.075	2.58e-56
RP11-407G23.7	ENSG00000276663.1	0.31	1.76	-1.075	4.99e-85
CTTNBP2	ENSG00000077063.10	0.48	2.12	-1.076	3.29e-68
RARRES1	ENSG00000118849.9	15.59	33.969	-1.076	2.23e-21
RBBP6	ENSG00000122257.18	19.26	41.711	-1.076	4.71e-61
SCARNA12	ENSG00000238795.1	1.02	3.26	-1.076	1.03e-26
LINC00883	ENSG00000243701.5	1.13	3.49	-1.076	2.2e-97
SDC2	ENSG00000169439.11	22.91	49.449	-1.077	2.6e-39
RP11-244H3.1	ENSG00000241014.1	1.09	3.41	-1.077	9.35e-82
A2M-AS1	ENSG00000245105.2	0.53	2.23	-1.078	1.62e-136
SBDSP1	ENSG00000225648.5	17.111	37.239	-1.078	2.03e-84
EFNB2	ENSG00000125266.6	10.28	22.83	-1.079	2.43e-48
JDP2	ENSG00000140044.12	22.34	48.291	-1.079	2.35e-71
NOS3	ENSG00000164867.10	7.02	15.94	-1.079	1.24e-17
RP11-241F15.1	ENSG00000248583.1	0.07	1.26	-1.079	7.17e-79
RP11-106M3.2	ENSG00000260729.1	0.15	1.43	-1.079	4.05e-104
RP11-311C24.1	ENSG00000260772.1	16.23	35.4	-1.079	5.11e-57
FAM95B1	ENSG00000274628.4	0.25	1.64	-1.079	3.06e-53
CD53	ENSG00000143119.12	55.521	118.504	-1.08	7.23e-59
PARP6	ENSG00000137817.16	29.07	62.569	-1.08	2.28e-40
FRAS1	ENSG00000138759.17	0.84	2.89	-1.08	5.16e-54
SLCO3A1	ENSG00000176463.13	13.36	29.349	-1.08	5.4e-62
IGIP	ENSG00000182700.4	3.57	8.66	-1.08	4.14e-83
TSSK3	ENSG00000162526.6	0.65	2.49	-1.081	2.02e-52
ADD1	ENSG00000087274.16	83.049	176.986	-1.082	3.63e-79
CASC3	ENSG00000108349.14	30.849	66.412	-1.082	2.31e-58
PI3	ENSG00000124102.4	2.76	6.96	-1.082	1.71e-05
PLD2	ENSG00000129219.13	14.83	32.52	-1.082	2.97e-49
GRIK4	ENSG00000149403.11	0.11	1.35	-1.082	9.21e-145
RP11-106M3.3	ENSG00000261460.1	0.54	2.26	-1.082	1.77e-77
ARHGAP25	ENSG00000163219.11	8.97	20.12	-1.083	1.47e-71
CCDC146	ENSG00000135205.14	2.82	7.09	-1.083	7.22e-45
CDKN1A	ENSG00000124762.13	64.4	137.586	-1.083	9.29e-52
CTA-228A9.3	ENSG00000272720.1	0.68	2.56	-1.083	2.67e-28
CTB-50L17.14	ENSG00000267385.1	0.18	1.5	-1.083	1.73e-63
CTD-2368P22.1	ENSG00000176593.7	1.61	4.53	-1.083	1.54e-64
MXD3	ENSG00000213347.10	6.51	14.91	-1.083	1.11e-13
RP11-379B18.5	ENSG00000241288.7	1.27	3.81	-1.083	2.44e-48
ZNF582-AS1	ENSG00000267454.5	1.02	3.28	-1.083	4.39e-80
CYP4Z1	ENSG00000186160.4	0.17	1.48	-1.084	6.32e-73
TMEM240	ENSG00000205090.8	1.08	3.41	-1.084	6.92e-66
CTD-2013N17.6	ENSG00000280332.1	0.64	2.48	-1.085	8.38e-62
NUAK1	ENSG00000074590.13	3.84	9.27	-1.085	2.78e-32
UST	ENSG00000111962.7	2.21	5.81	-1.085	1.06e-62
INPP5B	ENSG00000204084.12	7.86	17.8	-1.085	4.5e-69
RP11-552M11.4	ENSG00000243960.1	0.81	2.84	-1.085	1.71e-37
RPL32P3	ENSG00000251474.6	4.02	9.65	-1.085	1.58e-53
ACSM5	ENSG00000183549.10	0.47	2.12	-1.086	1.15e-67
D2HGDH	ENSG00000180902.16	12.78	28.249	-1.086	2.14e-18
NAALAD2	ENSG00000077616.10	0.31	1.78	-1.086	5.06e-104
RNF146	ENSG00000118518.15	18.27	39.901	-1.086	2.94e-83
SIGLEC9	ENSG00000129450.8	3	7.49	-1.086	8.79e-60
SAFB2	ENSG00000130254.11	25.66	55.591	-1.086	7.22e-52
MATN2	ENSG00000132561.13	5.61	13.03	-1.086	1.42e-26
HPGD	ENSG00000164120.13	28.23	61.048	-1.086	1.63e-17
FAM219A	ENSG00000164970.14	7.77	17.62	-1.086	2.71e-66
HECTD2	ENSG00000165338.16	2.51	6.45	-1.086	4.22e-82
NPIPB11	ENSG00000254206.5	0.63	2.46	-1.086	8.78e-58
ATP10A	ENSG00000206190.11	3.36	8.26	-1.087	8.64e-41
STAT6	ENSG00000166888.10	83.389	178.254	-1.087	3.73e-55
RP11-541N10.3	ENSG00000260461.1	1.88	5.12	-1.087	3.04e-81
FLYWCH1	ENSG00000059122.16	14.41	31.76	-1.088	5.56e-40
RPS6KA2	ENSG00000071242.11	22.42	48.789	-1.088	5.97e-45
TNRC6A	ENSG00000090905.17	10.41	23.25	-1.088	5.7e-44
SLC9A9	ENSG00000181804.14	2.73	6.93	-1.088	2.43e-83
ZNF580	ENSG00000213015.8	15.19	33.43	-1.089	2.07e-62
CASP1	ENSG00000137752.22	24.939	54.221	-1.09	2.05e-63
SLC22A17	ENSG00000092096.14	7.07	16.18	-1.09	3.47e-32
SYNGR1	ENSG00000100321.14	3.8	9.22	-1.09	1.1e-37
IFT122	ENSG00000163913.11	8.83	19.92	-1.09	4.23e-64
L3MBTL1	ENSG00000185513.14	3.04	7.6	-1.09	1.17e-28
AOAH	ENSG00000136250.11	6.72	15.45	-1.091	4.32e-54
ODAM	ENSG00000109205.16	0.15	1.45	-1.091	7.72e-60
IL10RA	ENSG00000110324.9	12.43	27.611	-1.091	1.65e-55
TEN1-CDK3	ENSG00000261408.5	1.12	3.52	-1.092	1.95e-51
AC010976.2	ENSG00000231731.7	0.8	2.84	-1.093	2.94e-56
ARHGAP21	ENSG00000107863.16	14.74	32.581	-1.093	1.64e-65
EBLN2	ENSG00000255423.1	0.51	2.22	-1.093	3.91e-71
RASSF8	ENSG00000123094.15	4.46	10.65	-1.093	1.18e-55
TACC2	ENSG00000138162.17	29.11	63.241	-1.093	1.05e-20
RP11-589N15.2	ENSG00000269899.1	2.61	6.7	-1.093	3.49e-30
GPRC5D	ENSG00000111291.8	1.16	3.61	-1.094	2.05e-49
CYB561D2	ENSG00000271858.5	1.09	3.46	-1.094	9.51e-57
ANKRD9	ENSG00000156381.8	5.52	12.93	-1.095	1.86e-31
EGR1	ENSG00000120738.7	56.822	122.547	-1.095	8.4e-24
RGPD5	ENSG00000015568.12	2.76	7.03	-1.095	8.27e-56
SNHG20	ENSG00000234912.9	3.86	9.38	-1.095	1.86e-39
AC006273.5	ENSG00000267530.2	1.18	3.66	-1.096	6.87e-43
CDH12P3	ENSG00000253492.1	1.03	3.34	-1.096	7.39e-21
HSD17B7P2	ENSG00000099251.14	2.18	5.8	-1.096	1.13e-50
HECA	ENSG00000112406.4	7.63	17.45	-1.096	1.56e-95
AEBP1	ENSG00000106624.8	104.451	224.612	-1.097	1.09e-20
ATG4B	ENSG00000168397.16	32.71	71.12	-1.097	2.46e-45
ECHDC2	ENSG00000121310.16	53.53	115.639	-1.097	1.14e-38
POPDC2	ENSG00000121577.13	1.38	4.09	-1.097	4.04e-92
ST8SIA6	ENSG00000148488.15	0.22	1.61	-1.097	2.14e-81
OTUD1	ENSG00000165312.6	6.82	15.73	-1.097	3.09e-97
EP400NL	ENSG00000185684.12	4.53	10.83	-1.097	7.51e-32
RP11-288H12.3	ENSG00000213073.4	0.66	2.55	-1.097	1.37e-71
RP11-673E1.3	ENSG00000249741.2	0.51	2.23	-1.097	6.45e-76
MIR100HG	ENSG00000255090.5	0.43	2.06	-1.097	1.41e-32
CCDC88A	ENSG00000115355.15	6.52	15.1	-1.098	5.67e-61
PIK3IP1	ENSG00000100100.12	23.7	51.872	-1.098	4.29e-63
ACTC1	ENSG00000159251.6	0.06	1.27	-1.099	1.11e-59
FLT1	ENSG00000102755.10	8.9	20.201	-1.099	3.43e-46
KANSL1L	ENSG00000144445.15	5.72	13.39	-1.099	5.02e-77
TMEM220	ENSG00000187824.8	3.02	7.61	-1.099	3.55e-51
SMG1P1	ENSG00000237296.9	3.77	9.22	-1.099	1.07e-39
CDH12P1	ENSG00000254335.1	1.03	3.35	-1.1	2.31e-21
CLDND2	ENSG00000160318.6	0.75	2.75	-1.1	4.05e-58
CMKLR1	ENSG00000174600.13	4.29	10.34	-1.1	4.72e-40
NADSYN1	ENSG00000172890.11	32.17	70.121	-1.1	4.97e-37
C9orf139	ENSG00000180539.7	0.31	1.81	-1.101	8.69e-89
SELE	ENSG00000007908.15	0.45	2.11	-1.101	5.55e-41
TNFRSF1B	ENSG00000028137.16	19.9	43.831	-1.101	1.92e-64
PLCD3	ENSG00000161714.11	8.71	19.821	-1.101	6.14e-28
EMID1	ENSG00000186998.15	5.16	12.22	-1.102	2.58e-37
ZNF334	ENSG00000198185.11	1.04	3.38	-1.102	6.9e-32
RP11-368P15.3	ENSG00000258985.1	1.18	3.68	-1.102	1.22e-35
NFIX	ENSG00000008441.16	17.49	38.711	-1.103	9.79e-49
PHACTR2	ENSG00000112419.14	5.74	13.48	-1.103	1.21e-73
SCNN1G	ENSG00000166828.2	2.97	7.53	-1.103	2.46e-27
SC22CB-1E7.1	ENSG00000232346.1	0.9	3.08	-1.103	7.07e-39
CTC-479C5.10	ENSG00000263126.1	0.47	2.16	-1.104	2.96e-76
NDST1	ENSG00000070614.14	15.18	33.779	-1.104	2.43e-69
LIMD1	ENSG00000144791.9	7.49	17.25	-1.104	1.66e-59
INPP5E	ENSG00000148384.11	4.49	10.8	-1.104	4.16e-59
RN7SL145P	ENSG00000244357.3	0.41	2.03	-1.104	2.93e-51
RP11-804H8.6	ENSG00000273356.1	0.6	2.44	-1.104	1.86e-83
RP4-681N20.5	ENSG00000275582.1	0.53	2.29	-1.105	1.02e-66
RP11-139H15.5	ENSG00000276533.1	0.86	3	-1.105	5.19e-35
FGD4	ENSG00000139132.14	3.74	9.2	-1.106	3.72e-81
LURAP1L	ENSG00000153714.5	11.49	25.89	-1.106	1.27e-59
SERPINB9	ENSG00000170542.5	6.47	15.08	-1.106	9.52e-55
HOXA3	ENSG00000105997.22	1.93	5.31	-1.107	1.83e-20
GOLGA6L4	ENSG00000184206.11	1.72	4.86	-1.107	7.19e-39
ZFP92	ENSG00000189420.8	0.5	2.23	-1.107	9.02e-128
EVA1C	ENSG00000166979.12	23.169	51.101	-1.108	5.11e-40
ZFPM2	ENSG00000169946.13	1.13	3.59	-1.108	3.94e-79
RP11-879F14.2	ENSG00000267279.1	0.29	1.78	-1.108	2.12e-98
SMCHD1	ENSG00000101596.14	10.16	23.091	-1.11	5.04e-49
TLN1	ENSG00000137076.18	115.8	251.026	-1.11	2.86e-73
IQSEC1	ENSG00000144711.13	12.34	27.801	-1.11	3.95e-81
RP11-7F17.8	ENSG00000273729.1	0.32	1.85	-1.11	3.3e-115
MIER2	ENSG00000105556.10	14	31.399	-1.111	3e-54
PIDD1	ENSG00000177595.17	6.81	15.87	-1.111	3.74e-21
RP5-882C2.2	ENSG00000260793.2	1.38	4.14	-1.111	9.51e-48
RP11-884K10.6	ENSG00000271916.1	0	1.16	-1.111	3.28e-24
LL21NC02-21A1.1	ENSG00000273796.1	0.69	2.65	-1.111	7.34e-50
DKK2	ENSG00000155011.8	0.98	3.28	-1.112	2.92e-75
RALGDS	ENSG00000160271.14	31.161	68.55	-1.113	1.46e-54
ANKRD10	ENSG00000088448.14	46.131	100.991	-1.114	4.6e-43
BCL2L2	ENSG00000129473.9	16.56	37.01	-1.114	7.93e-84
CTD-2036P10.6	ENSG00000274403.1	0.22	1.64	-1.114	1.42e-98
TBC1D1	ENSG00000065882.15	22.79	50.499	-1.114	8.72e-59
MRAS	ENSG00000158186.12	9.14	20.949	-1.114	2.78e-80
SPATA13	ENSG00000182957.15	7.91	18.29	-1.114	2.58e-82
ABCG1	ENSG00000160179.18	13.69	30.819	-1.115	9.22e-56
ARHGEF4	ENSG00000136002.16	2.38	6.32	-1.115	1.71e-25
RP11-490B18.6	ENSG00000276523.1	0.62	2.51	-1.115	3.57e-54
CCK	ENSG00000187094.11	0.07	1.32	-1.116	6.57e-34
CLIP2	ENSG00000106665.15	4.19	10.25	-1.116	2.33e-52
PSTPIP2	ENSG00000152229.18	5.64	13.39	-1.116	1.78e-52
LLNLF-173C4.2	ENSG00000282416.1	14.24	32.03	-1.116	6.85e-12
AP000347.2	ENSG00000272578.5	1.17	3.71	-1.118	1.29e-51
SAMD4A	ENSG00000020577.13	5.61	13.35	-1.118	6.34e-58
KSR1	ENSG00000141068.13	17.94	40.109	-1.118	4.49e-21
SYCP2L	ENSG00000153157.12	0.35	1.93	-1.118	7.31e-31
XKR6	ENSG00000171044.10	0.41	2.06	-1.118	2.22e-106
TRIM52	ENSG00000183718.5	6.65	15.6	-1.118	1.08e-60
PPAP2A	ENSG00000067113.16	26.69	59.128	-1.119	4.32e-47
SPSB3	ENSG00000162032.15	27.949	61.87	-1.119	5.63e-38
STAG3L1	ENSG00000205583.13	2.6	6.82	-1.119	3.35e-36
PABPC1P3	ENSG00000230673.3	0.34	1.91	-1.119	1.01e-69
CACNA2D3	ENSG00000157445.14	0.44	2.13	-1.12	2.5e-69
TBRG1	ENSG00000154144.12	17.771	39.799	-1.12	1.35e-77
LYSMD4	ENSG00000183060.15	3.09	7.89	-1.12	7.23e-95
ANKRD36B	ENSG00000196912.12	2.3	6.18	-1.121	1.42e-37
CAT	ENSG00000121691.4	46.09	101.44	-1.121	1.39e-57
CXorf65	ENSG00000204165.5	0.6	2.48	-1.121	5.61e-55
BEND7	ENSG00000165626.16	4.69	11.38	-1.122	4.08e-58
CDC14A	ENSG00000079335.17	2.01	5.55	-1.122	2.44e-96
FOS	ENSG00000170345.9	133.768	292.298	-1.122	7.29e-26
OVCH1	ENSG00000187950.8	0.02	1.22	-1.122	1.21e-114
RP11-701P16.5	ENSG00000251230.5	0.3	1.83	-1.122	4.25e-93
RP4-742C19.13	ENSG00000279833.1	0.3	1.83	-1.122	3.84e-94
AC156455.1	ENSG00000256546.1	0.57	2.42	-1.123	9.78e-25
CA1	ENSG00000133742.13	0.07	1.33	-1.123	2.61e-66
PHEX	ENSG00000102174.8	0.4	2.05	-1.123	1.73e-79
AC132008.1	ENSG00000213519.2	0	1.18	-1.124	7.23e-62
ATP1B3	ENSG00000069849.10	74.532	163.618	-1.124	2.37e-59
CD37	ENSG00000104894.11	36.79	81.368	-1.124	5.87e-55
LRRFIP1	ENSG00000124831.18	43.77	96.562	-1.124	8.98e-91
HNRNPH1	ENSG00000169045.17	228.713	499.831	-1.124	2.29e-38
MEIS2	ENSG00000134138.19	5.08	12.26	-1.125	3.24e-60
PRDM5	ENSG00000138738.10	1.66	4.8	-1.125	4.8e-110
SEMA6B	ENSG00000167680.15	3.59	9.01	-1.125	1.82e-34
PRKCZ	ENSG00000067606.15	26.841	59.759	-1.126	6.72e-29
PPP1R12B	ENSG00000077157.20	8.77	20.32	-1.126	5.62e-52
RBMS1	ENSG00000153250.17	26.489	59.001	-1.126	1.9e-81
RP11-325K4.3	ENSG00000261270.1	0.65	2.6	-1.126	2.11e-51
ARHGAP28	ENSG00000088756.12	1.33	4.09	-1.127	9.52e-61
ATN1	ENSG00000111676.14	51.388	113.417	-1.127	2.93e-56
C6orf49	ENSG00000278224.4	1.12	3.63	-1.127	2.76e-42
CTD-2224J9.8	ENSG00000213777.5	0.09	1.38	-1.127	2.49e-86
NLGN2	ENSG00000169992.9	6.12	14.55	-1.127	4.34e-27
SLC2A4	ENSG00000181856.14	0.24	1.71	-1.128	4.58e-91
NSUN5P1	ENSG00000223705.9	15.38	34.811	-1.128	9.47e-10
CCDC14	ENSG00000175455.14	15.82	35.779	-1.129	1.53e-23
PPP6R2	ENSG00000100239.15	23.52	52.621	-1.129	2.49e-53
RENBP	ENSG00000102032.12	14.03	31.879	-1.129	1.16e-41
IDUA	ENSG00000127415.12	11.23	25.74	-1.129	6.27e-28
CTD-2235C13.1	ENSG00000242198.1	0.38	2.02	-1.13	3.81e-61
ERICH1	ENSG00000104714.13	10.47	24.1	-1.13	1.79e-70
CXorf57	ENSG00000147231.13	0.68	2.68	-1.131	3.3e-77
PHOSPHO1	ENSG00000173868.11	0.21	1.65	-1.131	2.89e-110
RP11-531F16.4	ENSG00000273261.1	1.06	3.51	-1.131	1.35e-77
DDX26B	ENSG00000165359.14	3.12	8.03	-1.132	8.32e-50
STK11IP	ENSG00000144589.20	11.13	25.591	-1.132	4.16e-42
RP11-20G6.1	ENSG00000280400.1	1.19	3.8	-1.132	2.6e-43
RGPD6	ENSG00000183054.11	7.67	18.01	-1.133	1.34e-55
PLCG2	ENSG00000197943.9	7.6	17.859	-1.133	6.47e-68
ANKZF1	ENSG00000163516.13	24.49	54.94	-1.134	6.68e-25
MMP2	ENSG00000087245.12	118.512	261.269	-1.134	1.06e-28
PBX4	ENSG00000105717.13	2.44	6.55	-1.134	2.47e-39
NAMPT	ENSG00000105835.11	78.732	173.946	-1.134	3.59e-14
SLX1B-SULT1A4	ENSG00000260280.5	2.35	6.35	-1.134	4.95e-23
RP11-789C17.1	ENSG00000265413.1	0.13	1.48	-1.134	9.26e-125
SNORA59B	ENSG00000266079.4	0.28	1.81	-1.134	3.52e-24
GDI1	ENSG00000203879.11	71.848	158.957	-1.135	4.01e-47
POU5F1P3	ENSG00000235602.5	0.22	1.68	-1.135	2e-76
UIMC1	ENSG00000087206.16	12.95	29.66	-1.136	1.43e-84
LRP5L	ENSG00000100068.11	3.49	8.87	-1.136	9.88e-27
TMEM108	ENSG00000144868.13	4.15	10.32	-1.136	1.8e-35
LATS2	ENSG00000150457.8	5.46	13.2	-1.136	2.29e-93
ADORA2A	ENSG00000128271.19	4.44	10.96	-1.137	1.34e-71
BMP2	ENSG00000125845.6	5.33	12.93	-1.138	1.46e-40
C5AR2	ENSG00000134830.5	1.59	4.7	-1.138	1.53e-34
DUSP26	ENSG00000133878.8	0.33	1.93	-1.139	3.22e-71
NEURL4	ENSG00000215041.9	9.56	22.259	-1.139	3.17e-30
SNHG14	ENSG00000224078.12	10.15	23.56	-1.139	1.08e-58
EVA1B	ENSG00000142694.6	15.73	35.879	-1.14	3.58e-30
TNIK	ENSG00000154310.16	4.6	11.34	-1.14	3.75e-40
RP11-324O2.3	ENSG00000232934.7	0.72	2.79	-1.14	2.52e-58
MERTK	ENSG00000153208.16	6.52	15.59	-1.141	1.41e-43
VASN	ENSG00000168140.4	14.53	33.24	-1.141	1.64e-31
CEACAM19	ENSG00000186567.12	3.88	9.77	-1.142	5.66e-25
CSPG4P12	ENSG00000259295.6	0.55	2.42	-1.142	3.39e-83
DUSP7	ENSG00000164086.9	9.97	23.209	-1.142	9.59e-68
RN7SL834P	ENSG00000243650.3	0.77	2.91	-1.143	7.9e-44
CTA-384D8.36	ENSG00000272821.1	9.7	22.641	-1.144	7.28e-29
KIF26A	ENSG00000066735.14	0.43	2.16	-1.144	1.35e-76
P2RX6	ENSG00000099957.16	0.14	1.52	-1.144	8.86e-90
LPPR2	ENSG00000105520.10	13.28	30.56	-1.144	1.48e-44
PIK3R3	ENSG00000117461.14	7.06	16.81	-1.144	6.54e-42
TMC8	ENSG00000167895.14	8.69	20.42	-1.144	7.18e-38
STAG3L5P	ENSG00000242294.6	9.4	21.989	-1.144	4.43e-16
TFPI	ENSG00000003436.14	59.871	133.601	-1.145	8.98e-30
GATA5	ENSG00000130700.6	0.28	1.83	-1.145	8.43e-106
DNAJB4	ENSG00000162616.8	7.34	17.46	-1.146	8.38e-60
TUBE1	ENSG00000074935.13	5.52	13.43	-1.146	3.96e-82
SERP2	ENSG00000151778.10	1.67	4.91	-1.146	6.64e-70
UBE2Q2P1	ENSG00000189136.8	2.37	6.46	-1.146	1.62e-29
GJC2	ENSG00000198835.3	0.69	2.74	-1.146	9.56e-87
RP11-141J13.5	ENSG00000261863.1	0.03	1.28	-1.146	3.13e-97
RP11-736N17.10	ENSG00000278071.1	0.13	1.5	-1.146	3.69e-52
MYO1G	ENSG00000136286.14	9.49	22.23	-1.147	1.7e-26
RP11-411B6.6	ENSG00000255339.6	1.05	3.54	-1.147	1.01e-49
CCDC141	ENSG00000163492.13	0.2	1.66	-1.148	1.83e-64
NCALD	ENSG00000104490.17	7.53	17.9	-1.148	4e-55
PRICKLE4	ENSG00000124593.14	6.35	15.29	-1.148	1.28e-30
PRDX3P1	ENSG00000229598.1	0.3	1.88	-1.148	1.91e-69
RP11-490M8.1	ENSG00000260025.1	2	5.65	-1.148	1.26e-60
C16orf45	ENSG00000166780.10	6.19	14.94	-1.149	5.3e-46
JAK3	ENSG00000105639.18	5.29	12.95	-1.149	2.13e-22
TYRP1	ENSG00000107165.12	0.75	2.88	-1.149	3.86e-40
NLRP3	ENSG00000162711.16	1.71	5.01	-1.149	1.11e-62
ZNF224	ENSG00000267680.5	7.9	18.74	-1.149	4.54e-48
RP11-338K17.10	ENSG00000280300.1	0.47	2.26	-1.149	2.06e-81
BOC	ENSG00000144857.14	2.6	6.99	-1.15	8.45e-50
WDR91	ENSG00000105875.13	11.74	27.27	-1.15	6e-38
PCDH15	ENSG00000150275.17	0.05	1.33	-1.15	1.98e-105
NRG1	ENSG00000157168.18	1.01	3.46	-1.15	1.69e-37
SEMA3B-AS1	ENSG00000232352.1	0.51	2.35	-1.15	8.32e-65
PHKA2-AS1	ENSG00000237836.5	0.37	2.04	-1.15	4.25e-67
RP11-837J7.4	ENSG00000277299.1	0.82	3.04	-1.15	1.25e-41
AC006547.13	ENSG00000236540.7	1.68	4.95	-1.151	1.1e-86
DOPEY1	ENSG00000083097.14	3.61	9.24	-1.151	5.26e-76
MAPK7	ENSG00000166484.19	9.86	23.11	-1.151	4.39e-57
ADTRP	ENSG00000111863.12	2.01	5.69	-1.152	6.13e-42
C5orf58	ENSG00000234511.8	0.35	2	-1.152	5.23e-45
RP11-481H12.1	ENSG00000230018.1	1.21	3.91	-1.152	5.44e-55
TRPC4	ENSG00000133107.14	0.21	1.69	-1.153	1.33e-96
PDE4B	ENSG00000184588.17	5.57	13.61	-1.153	4.8e-64
RP11-166D19.1	ENSG00000255248.6	3.99	10.1	-1.153	1.93e-46
RP11-11N7.5	ENSG00000277877.4	1.19	3.87	-1.153	6.17e-24
TIMP2	ENSG00000035862.12	101.941	228.064	-1.154	3.63e-47
SOBP	ENSG00000112320.11	0.69	2.76	-1.154	8.95e-97
SPHK1	ENSG00000176170.13	7.99	19.01	-1.154	4.2e-24
RP11-203M5.7	ENSG00000258515.1	0.77	2.94	-1.154	4.36e-51
PDE8A	ENSG00000073417.14	10.69	25.04	-1.155	6.56e-64
TTC7B	ENSG00000165914.14	10.82	25.321	-1.155	1.14e-66
CTC-428H11.2	ENSG00000272367.1	0.44	2.21	-1.156	1.85e-93
ETV1	ENSG00000006468.13	8.26	19.64	-1.156	1.34e-36
SGCD	ENSG00000170624.13	1.15	3.79	-1.156	4.28e-62
ROCK1	ENSG00000067900.6	10.43	24.48	-1.157	2.4e-78
THEMIS2	ENSG00000130775.15	27.35	62.219	-1.157	9.48e-64
ROPN1L	ENSG00000145491.11	1	3.46	-1.157	3.21e-26
KCNAB3	ENSG00000170049.9	0.96	3.37	-1.157	1.49e-34
GAS1	ENSG00000180447.6	2.26	6.27	-1.157	2.75e-29
LAYN	ENSG00000204381.11	4.65	11.6	-1.157	3.54e-56
RP11-434D9.1	ENSG00000249364.5	0.22	1.72	-1.157	1.21e-79
DGKA	ENSG00000065357.19	19.97	45.79	-1.158	1.43e-28
OSBPL5	ENSG00000021762.19	10.89	25.539	-1.158	2.07e-38
RP11-1376P16.2	ENSG00000265678.1	0.86	3.15	-1.158	2.33e-65
CDC25B	ENSG00000101224.17	36.359	82.418	-1.159	1.4e-24
FAS	ENSG00000026103.19	12.17	28.41	-1.159	3.88e-66
RP11-562A8.4	ENSG00000259298.1	0.29	1.88	-1.159	6.65e-84
CEACAM21	ENSG00000007129.17	2.58	7	-1.16	9.79e-53
CNTROB	ENSG00000170037.13	23.85	54.518	-1.16	3.25e-56
LPIN1	ENSG00000134324.11	9.09	21.55	-1.16	2.09e-44
PXK	ENSG00000168297.15	8.01	19.14	-1.16	3.45e-93
VDAC1P8	ENSG00000229036.7	1.68	4.99	-1.16	5.75e-62
RP3-402G11.27	ENSG00000272836.1	0.71	2.82	-1.16	2.18e-52
ALAS2	ENSG00000158578.18	0.06	1.37	-1.161	2.13e-72
DYNC2H1	ENSG00000187240.13	3.48	9.02	-1.161	9.72e-66
STAT5A	ENSG00000126561.16	12.3	28.739	-1.161	4.3e-86
PGM5-AS1	ENSG00000224958.5	0.1	1.46	-1.161	1.98e-117
Metazoa_SRP	ENSG00000274008.1	0.19	1.66	-1.161	8.69e-53
ATP8B2	ENSG00000143515.16	10.63	25.029	-1.162	6.13e-46
B3GALNT1	ENSG00000169255.13	5.01	12.45	-1.162	1.31e-46
RFX2	ENSG00000087903.12	5.18	12.83	-1.162	1.01e-66
MIR99AHG	ENSG00000215386.10	1.78	5.22	-1.162	5.82e-64
RP11-427L15.2	ENSG00000277687.1	0.47	2.29	-1.162	4.88e-84
C22orf34	ENSG00000188511.12	1.17	3.86	-1.163	1.02e-80
TUBB1	ENSG00000101162.3	0.09	1.44	-1.163	2.17e-99
SAT1	ENSG00000130066.16	604.416	1354.55	-1.163	1.03e-44
WTIP	ENSG00000142279.12	7	16.91	-1.163	1.61e-51
RHOB	ENSG00000143878.9	135.908	305.493	-1.163	6.64e-33
SLC16A11	ENSG00000174326.11	1.22	3.97	-1.163	1.13e-34
PHYHD1	ENSG00000175287.18	16.79	38.829	-1.163	1.04e-32
RP11-356I2.4	ENSG00000237499.6	1.26	4.06	-1.163	1.52e-67
RP11-498E2.9	ENSG00000269970.1	0	1.24	-1.163	1.33e-37
RP3-426I6.5	ENSG00000269971.1	0	1.24	-1.163	1.26e-29
CTB-31N19.3	ENSG00000261596.2	0.54	2.45	-1.164	9.87e-77
MAT2A	ENSG00000168906.12	85.573	193.005	-1.164	7.52e-61
TNFRSF11B	ENSG00000164761.8	2.39	6.6	-1.165	8.5e-33
CFL2	ENSG00000165410.14	14.59	33.99	-1.166	1.76e-54
SNED1	ENSG00000162804.13	6.09	14.91	-1.166	2.77e-43
THBS3	ENSG00000169231.13	16.12	37.41	-1.166	3.7e-24
RPL32P1	ENSG00000224796.1	0.23	1.76	-1.166	3.14e-53
ACSS2	ENSG00000131069.19	30.61	70	-1.167	1.35e-54
ARHGAP30	ENSG00000186517.13	9.91	23.501	-1.167	2.4e-66
TLE2	ENSG00000065717.14	23.131	53.171	-1.167	1.02e-45
MS4A4A	ENSG00000110079.16	16.64	38.609	-1.167	7.5e-43
MYO1C	ENSG00000197879.14	59.829	135.598	-1.167	6.41e-87
SLCO4A1-AS1	ENSG00000232803.1	0.3	1.92	-1.167	8.56e-21
SNHG7	ENSG00000233016.6	25.899	59.412	-1.167	3.5e-27
GJA5	ENSG00000265107.2	9.62	22.85	-1.167	1.68e-27
ABCC9	ENSG00000069431.10	1.79	5.27	-1.168	8.92e-61
PPP2R5B	ENSG00000068971.13	9	21.47	-1.168	3.72e-81
TRIB2	ENSG00000071575.11	17.111	39.689	-1.168	3.26e-48
LUC7L3	ENSG00000108848.15	59.49	134.932	-1.168	6.23e-40
MADD	ENSG00000110514.18	15.22	35.439	-1.168	1.11e-58
CFAP69	ENSG00000105792.19	1.69	5.05	-1.169	5.08e-60
SPAG9	ENSG00000008294.20	25.251	58.04	-1.169	1.59e-56
ST6GALNAC2	ENSG00000070731.9	6.95	16.88	-1.169	5.9e-45
SLC12A6	ENSG00000140199.11	6.63	16.16	-1.169	1.84e-77
SMIM10	ENSG00000184785.5	2.87	7.7	-1.169	5.64e-68
IZUMO4	ENSG00000099840.13	2.61	7.12	-1.17	1.52e-24
HHEX	ENSG00000152804.10	5.94	14.62	-1.17	3.22e-54
ADGRB3	ENSG00000135298.13	0.11	1.5	-1.171	1.48e-145
AGAP3	ENSG00000133612.18	47.261	107.664	-1.171	2.6e-60
DNAJC18	ENSG00000170464.9	4.06	10.39	-1.171	1.85e-61
FAM184A	ENSG00000111879.18	3.72	9.63	-1.171	2.55e-37
CCDC78	ENSG00000162004.16	2.91	7.81	-1.172	6.45e-22
TJP2	ENSG00000119139.16	22.659	52.308	-1.172	2.46e-70
KIAA0355	ENSG00000166398.12	6.02	14.82	-1.172	2.43e-87
NDN	ENSG00000182636.5	9.23	22.05	-1.172	7.44e-53
PISD	ENSG00000241878.9	16.02	37.351	-1.172	3.68e-78
AOC2	ENSG00000131480.8	0.37	2.09	-1.173	1.57e-94
CTD-3128G10.6	ENSG00000269680.1	1.24	4.05	-1.173	3.71e-47
PCDHB15	ENSG00000113248.5	0.8	3.06	-1.173	3.82e-80
NCKAP1L	ENSG00000123338.12	11.28	26.679	-1.173	8.62e-66
MATN3	ENSG00000132031.12	2.84	7.66	-1.173	3.79e-39
TNFSF12	ENSG00000239697.10	29.219	67.12	-1.173	4.59e-85
CSGALNACT2	ENSG00000169826.7	10.59	25.16	-1.174	2.53e-84
DNM2	ENSG00000079805.16	63.831	145.25	-1.174	3.75e-66
OLFML3	ENSG00000116774.11	23.28	53.779	-1.174	8.54e-30
RBM39	ENSG00000131051.20	121.987	276.53	-1.174	2.6e-39
RASGEF1B	ENSG00000138670.16	7.92	19.12	-1.174	4.41e-98
SLFN11	ENSG00000172716.16	12.83	30.199	-1.174	7.39e-55
CCDC3	ENSG00000151468.10	6.39	15.69	-1.175	1.51e-45
MYOZ1	ENSG00000177791.11	1.02	3.56	-1.175	3.09e-68
SAMD5	ENSG00000203727.3	0.78	3.02	-1.175	3.13e-57
RP11-273B20.1	ENSG00000256967.1	1.33	4.26	-1.175	1.24e-33
STX12	ENSG00000117758.13	25.451	58.781	-1.176	9.22e-111
FAM73B	ENSG00000148343.18	9.09	21.791	-1.176	7.47e-42
RP11-76E17.3	ENSG00000258476.5	0.12	1.53	-1.176	9.03e-76
TPST2	ENSG00000128294.15	18.491	43.081	-1.177	1.06e-86
FAM156A	ENSG00000268350.7	8.82	21.201	-1.177	4.85e-43
RP11-670E13.6	ENSG00000274213.1	2.38	6.64	-1.177	2.75e-23
LRCH2	ENSG00000130224.14	0.68	2.8	-1.178	3.89e-78
TAOK2	ENSG00000149930.17	20.559	47.771	-1.178	3.54e-69
CATIP	ENSG00000158428.3	0.63	2.69	-1.179	6.41e-46
NLRC5	ENSG00000140853.15	17.019	39.791	-1.179	2.69e-33
MBNL1-AS1	ENSG00000229619.3	0.7	2.85	-1.179	7.19e-103
C1R	ENSG00000159403.15	159.675	363.244	-1.181	2.17e-44
DUOX2	ENSG00000140279.12	0.67	2.79	-1.182	1.99e-24
NLRC4	ENSG00000091106.18	1.27	4.15	-1.182	1.94e-72
LBH	ENSG00000213626.11	55.008	126.053	-1.182	3.53e-57
LINC01197	ENSG00000248441.6	0.3	1.95	-1.182	9.97e-136
ASRGL1	ENSG00000162174.12	11.91	28.31	-1.183	3.32e-28
CEP95	ENSG00000258890.6	16.29	38.26	-1.183	2.39e-41
SMAD7	ENSG00000101665.8	14.2	33.499	-1.183	3.78e-74
PCED1A	ENSG00000132635.16	17.859	41.81	-1.183	5.81e-41
DBH-AS1	ENSG00000225756.1	0.65	2.75	-1.184	1.46e-44
MACROD2	ENSG00000172264.16	2.63	7.25	-1.184	1.27e-27
RP11-394B2.1	ENSG00000279569.1	0.28	1.91	-1.185	4.05e-78
ASXL1	ENSG00000171456.16	21.201	49.5	-1.186	5.9e-59
CTRL	ENSG00000141086.17	0.45	2.3	-1.186	2.14e-75
CXXC1	ENSG00000154832.14	31.999	74.058	-1.186	4.89e-40
GORASP1	ENSG00000114745.13	24.989	58.12	-1.186	1.51e-86
RPL13AP17	ENSG00000231322.5	0.2	1.73	-1.186	4.77e-52
AC108488.4	ENSG00000242282.6	2.5	6.97	-1.187	2.15e-78
CDKL1	ENSG00000100490.9	2.75	7.54	-1.187	2.59e-60
CTC-490E21.11	ENSG00000279108.1	0.41	2.21	-1.187	7.41e-101
ARRDC4	ENSG00000140450.8	5.54	13.9	-1.188	2.05e-72
SAMHD1	ENSG00000101347.8	28.949	67.232	-1.188	1.22e-59
RP11-264B17.3	ENSG00000261067.6	0.51	2.44	-1.188	9.63e-77
PILRA	ENSG00000085514.15	12.58	29.97	-1.189	1.05e-63
ITK	ENSG00000113263.12	2.07	6	-1.189	1.83e-54
MTMR10	ENSG00000166912.16	6.09	15.16	-1.189	6.05e-119
TECPR1	ENSG00000205356.9	9.15	22.139	-1.189	1.09e-55
RP11-307C18.1	ENSG00000272950.1	0.32	2.01	-1.189	5.8e-106
TBC1D3L	ENSG00000274512.4	5.77	14.44	-1.189	5.53e-11
CREBRF	ENSG00000164463.12	4.21	10.89	-1.19	1.32e-103
LAIR1	ENSG00000167613.15	23.45	54.799	-1.19	6.03e-53
RP11-574K11.31	ENSG00000272916.5	0.49	2.4	-1.19	5.67e-107
CTB-89H12.4	ENSG00000230551.4	4.82	12.29	-1.191	3.01e-41
NFKBIA	ENSG00000100906.10	164.004	375.741	-1.191	8.03e-49
PRUNE2	ENSG00000106772.17	2.14	6.17	-1.191	1.45e-39
RP11-357P18.2	ENSG00000274245.1	1.05	3.68	-1.191	2.47e-39
RP3-425C14.4	ENSG00000279453.1	2.75	7.56	-1.191	3.49e-89
AC000123.4	ENSG00000224138.1	0.97	3.5	-1.192	1.74e-75
RGS18	ENSG00000150681.9	1.28	4.21	-1.192	7.89e-81
EXD3	ENSG00000187609.15	8.12	19.84	-1.192	1.8e-44
RP11-326C3.12	ENSG00000255328.1	0.16	1.65	-1.192	5.35e-76
ABCA5	ENSG00000154265.15	4.65	11.92	-1.193	1.55e-57
ADGRA2	ENSG00000020181.17	5.87	14.71	-1.193	2.29e-58
CTC-246B18.10	ENSG00000269246.1	3.27	8.76	-1.193	2.91e-11
SULT1E1	ENSG00000109193.10	0.15	1.63	-1.193	7.08e-53
SLC39A13	ENSG00000165915.13	30.33	70.619	-1.193	2.79e-59
ARHGAP10	ENSG00000071205.11	6.4	15.93	-1.194	3.49e-71
TBC1D10C	ENSG00000175463.11	6.66	16.53	-1.194	8.9e-50
RP11-1277A3.2	ENSG00000246596.6	0.77	3.05	-1.194	3.7e-69
RP5-1085F17.3	ENSG00000260257.2	2.93	7.99	-1.194	1.02e-77
TPGS1	ENSG00000141933.9	4	10.45	-1.195	1.48e-62
MAPK15	ENSG00000181085.14	5.97	14.96	-1.195	6.41e-18
GRAPL	ENSG00000189152.10	0.73	2.96	-1.195	1.16e-70
AC093838.4	ENSG00000152117.17	6.13	15.33	-1.196	3.8e-32
CRY2	ENSG00000121671.11	12.44	29.79	-1.196	7.28e-76
FERMT3	ENSG00000149781.12	22.62	53.109	-1.196	4.55e-60
PRSS53	ENSG00000151006.7	0.55	2.55	-1.196	1.61e-26
RP11-582E3.6	ENSG00000275764.1	3.37	9.01	-1.196	6.73e-95
LRMP	ENSG00000118308.14	3.76	9.91	-1.197	2.98e-56
PAXBP1	ENSG00000159086.14	9.17	22.32	-1.197	1.17e-46
MYSM1	ENSG00000162601.9	5.84	14.68	-1.197	5.65e-52
DGKE	ENSG00000153933.9	1.31	4.3	-1.198	2.95e-89
AKNA	ENSG00000106948.16	15.37	36.569	-1.199	7.36e-64
C19orf66	ENSG00000130813.17	19.86	46.879	-1.199	5.39e-63
SHISA3	ENSG00000178343.4	1.1	3.82	-1.199	8.81e-09
AC114730.11	ENSG00000235351.1	0.38	2.17	-1.2	1.32e-54
GRAP2	ENSG00000100351.16	1.73	5.27	-1.2	2.54e-65
ZBTB17	ENSG00000116809.11	18.02	42.691	-1.2	1.65e-42
TMEM119	ENSG00000183160.8	14.21	33.95	-1.2	2.08e-43
MGEA5	ENSG00000198408.13	39.959	93.131	-1.2	5.29e-58
RGAG4	ENSG00000242732.4	2.02	5.94	-1.2	1.32e-66
AC132217.4	ENSG00000240801.1	4.46	11.55	-1.201	2.16e-06
HSPB3	ENSG00000169271.2	0.17	1.69	-1.201	6.49e-109
SMIM3	ENSG00000256235.1	11.83	28.499	-1.201	1.31e-44
CTD-2267D19.1	ENSG00000278918.1	0.23	1.83	-1.202	6.1e-122
HCLS1	ENSG00000180353.10	36.579	85.448	-1.202	3.96e-58
SIGLEC14	ENSG00000254415.3	2.49	7.03	-1.202	1.07e-52
RP11-574K11.32	ENSG00000279689.1	1.1	3.83	-1.202	5.14e-45
LPAR6	ENSG00000139679.15	10.45	25.359	-1.203	1.42e-67
TPM1	ENSG00000140416.19	114.229	264.201	-1.203	8.8e-38
CDHR4	ENSG00000187492.8	0.35	2.11	-1.204	1.15e-27
DSE	ENSG00000111817.16	7.06	17.6	-1.206	3.04e-58
RBPMS2	ENSG00000166831.8	2.26	6.52	-1.206	6.21e-25
ZDHHC11	ENSG00000188818.12	5.04	12.93	-1.206	2.24e-22
ARAP2	ENSG00000047365.11	4.44	11.56	-1.207	1.41e-87
ATP1B2	ENSG00000129244.8	0.65	2.81	-1.207	2.11e-85
FIBCD1	ENSG00000130720.12	0.59	2.67	-1.207	1.12e-18
RP4-737E23.6	ENSG00000279447.1	0.07	1.47	-1.207	9.25e-119
FRMD3	ENSG00000172159.15	0.61	2.72	-1.208	2.97e-103
RP11-5A19.5	ENSG00000265690.7	1.26	4.22	-1.208	2.6e-22
RP13-516M14.8	ENSG00000280407.2	0.58	2.65	-1.208	9.87e-64
P2RX7	ENSG00000089041.16	2.05	6.05	-1.209	2.42e-80
NUMBL	ENSG00000105245.9	9.32	22.86	-1.209	2.85e-34
SIGLEC5	ENSG00000105501.11	0.67	2.86	-1.209	2.81e-73
CTC-524C5.2	ENSG00000263272.1	2.29	6.61	-1.21	1.28e-36
MCCC1-AS1	ENSG00000243368.2	0.69	2.91	-1.21	8.29e-58
CLEC12B	ENSG00000256660.5	0.08	1.5	-1.211	8.86e-88
STAC	ENSG00000144681.10	1.98	5.9	-1.211	1.62e-50
RP11-384K6.2	ENSG00000225892.3	3.12	8.54	-1.211	3.07e-39
RP11-159D12.5	ENSG00000266086.1	1.8	5.48	-1.211	3.2e-21
RUFY3	ENSG00000018189.12	16.42	39.36	-1.212	3.21e-66
KCNA5	ENSG00000130037.4	0.2	1.78	-1.212	1.25e-95
ANAPC2	ENSG00000176248.8	19.09	45.581	-1.213	3.02e-49
DCSTAMP	ENSG00000164935.6	1.17	4.03	-1.213	3.71e-34
ZNF106	ENSG00000103994.16	7.83	19.471	-1.213	1.45e-83
[truncated: 2,248 more rows]

## Sheet: Table S2
Table S2 9,642 targets
Number	Gene Symbol
1	NOX1
2	MT-CO1
3	HBB
4	HBA1
5	ATP1A1
6	NR3C1
7	CYP3A4
8	ABCB1
9	SLCO1A2
10	CYP2C19
11	TYMS
12	TYMP
13	CDA
14	CES1
15	CYP2C9
16	ALB
17	UPP1
18	UPP2
19	POR
20	CHRNA3
21	ALPPL2
22	unc-38
23	unc-63
24	lev-1
25	unc-29
26	RRM1
27	CMPK1
28	DCK
29	ABCC10
30	SLC29A1
31	SLC28A1
32	SLC29A2
33	SLC28A3
34	TK2
35	NME1
36	PDCD1
37	CD274
38	SLC22A2
39	SLC47A1
40	ERBB2
41	TK1
42	SLC22A6
43	CACNG1
44	CYP2D6
45	CYP3A5
46	CYP3A7
47	CYP2C8
48	ORM1
49	CACNA1C
50	CYP2E1
51	CALM1
52	CACNA1D
53	CACNA1S
54	CACNB2
55	KCND3
56	CACNA1G
57	CACNA1H
58	CACNA1I
59	CYP1A2
60	CYP2A6
61	ABCC3
62	ABCC2
63	CYP1A1
64	CYP2B6
65	NR1I2
66	SLCO1B1
67	ABCB11
68	ORM2
69	GUCY1A2
70	ALDH2
71	MT1A
72	IDO1
73	NOS3
74	P2RY12
75	PPARD
76	PTGIR
77	PTGER2
78	PTGDR
79	SERPINA7
80	PGR
81	CYP2C18
82	BCHE
83	SLC15A1
84	SLC15A2
85	SLC6A14
86	FMO1
87	FMO3
88	PTGS1
89	ERG11
90	XDH
91	SLC22A8
92	SLC22A7
93	AOX1
94	ABCG2
95	VEGFA
96	TFPI
97	HPSE
98	SERPINC1
99	SELP
100	ANXA1
101	NOS2
102	NR0B1
103	CYP17A1
104	CYP3A43
105	CYP4A11
106	CYP11B1
107	HSD11B2
108	HSD11B1
109	CYP11B2
110	CSF3R
111	ARSA
112	COMT
113	fksA
114	SLC6A3
115	ADRA1B
116	SERPINA6
117	PTGS2
118	KDR
119	PARP1
120	PARP2
121	PARP3
122	AKR1C3
123	UGT1A1
124	BCL2
125	TUBB1
126	ABCC1
127	CYP19A1
128	CYP1B1
129	SLCO1B3
130	MAP4
131	MAP2
132	MAPT
133	TOP2A
134	UGT2B7
135	PLA2G4A
136	ABCC6
137	TOP2B
138	GSTT1
139	GSTP1
140	TOP1MT
141	TOP1
142	UGT1A9
143	SLC22A3
144	CES2
145	TUBB
146	TUBA4A
147	RALBP1
148	DNMT1
149	EGFR
150	FCGR1A
151	GAA
152	CTSB
153	SLC47A2
154	CTSL
155	rpsL
156	OPRM1
157	rdxA
158	penA
159	pbpA
160	pbp2a
161	mrcA
162	mrcB
163	ftsI
164	dacA
165	dacB
166	dacC
167	pbpG
168	penP
169	pbp3
170	pbp1b
171	DPYD
172	UCKL1
173	UNG
174	rsuA
175	pdp
176	PDE3A
177	ADORA3
178	ADORA1
179	HDAC2
180	ADRB2
181	NGF
182	TNF
183	ADRB1
184	ADRB3
185	ADORA2A
186	PDE4B
187	ADORA2B
188	PDE4A
189	PDE5A
190	ADA
191	CPNE1
192	HM13
193	NOMO1
194	RIC3
195	TTLL3
196	PDE2A
197	KRAS
198	MET
199	FCGR3A
200	MTOR
201	FKBP1A
202	SLC22A1
203	TUBA1A
204	TUBD1
205	TUBE1
206	TUBG1
207	TMPRSS2
208	ACE2
209	rplJ
210	CTLA4
211	ERBB4
212	ALK
213	ABL1
214	IGF1R
215	FLT3
216	INSR
217	ABCB5
218	ROS1
219	MST1R
220	BRAF
221	RAF1
222	SIK1
223	NEK11
224	LIMK1
225	NTRK1
226	NTRK2
227	NTRK3
228	JAK2
229	TNK2
230	SLCO2B1
231	NISCH
232	MTNR1B
233	MAP2K1
234	MAP2K2
235	CDK4
236	CDK6
237	CDK9
238	CDK2
239	CDK5
240	CDK7
241	FLT1
242	FLT4
243	PDGFRA
244	PDGFRB
245	FGFR1
246	FGFR2
247	FGFR3
248	LCK
249	LYN
250	SRC
251	SLC31A1
252	SLC31A2
253	MPO
254	MT2A
255	GSTM1
256	ATP7A
257	ATP7B
258	IL6R
259	TRPA1
260	TRPM8
261	TRPV3
262	OPRK1
263	TRPV1
264	LDLR
265	RYR1
266	PRKDC
267	PIK3CD
268	PIK3CA
269	PIK3CB
270	ATM
271	ACHE
272	CREB1
273	OPRD1
274	TLR4
275	C1QA
276	C1QB
277	C1QC
278	FCGR2A
279	FCGR2B
280	FCGR2C
281	DHFR
282	GART
283	SLC46A1
284	SLC22A11
285	SLC12A1
286	SLCO2A1
287	PGD
288	CA2
289	GPR35
290	RET
291	DDR1
292	JAK1
293	TUBB4B
294	MTRR
295	MMAA
296	MMUT
297	MTR
298	MTHFR
299	AMN
300	TCN1
301	TCN2
302	CUBN
303	LRP2
304	EGLN1
305	EPOR
306	UGT1A6
307	SLC11A2
308	CP
309	HBA1; HBA2
310	SLC40A1
311	HAMP
312	TF
313	HEPH
314	TFRC
315	HDAC8
316	AHSP
317	FXN
318	FTH1
319	FEN1
320	NEIL1
321	NEIL2
322	POLB
323	GNRHR
324	SCN10A
325	FTL
326	TPK1
327	CYP4B1
328	SLC19A2
329	SLC19A3
330	THTPA
331	TNFSF11
332	ALPL
333	SLC8A1
334	ELANE
335	CDO1
336	PAH
337	PLCXD3
338	ST3GAL5
339	PDE4C
340	PDE4D
341	NR3C2
342	CHRM1
343	CHRM3
344	CHRM2
345	CHRM4
346	CHRM5
347	SLC22A4
348	KCNK3
349	KCNK9
350	EPAS1
351	UGT2B17
352	IFNAR1
353	KIT
354	CSF1R
355	PTK6
356	TEK
357	TTR
358	SLCO1C1
359	UGT2B4
360	SCN4A
361	ASIC1
362	KCNQ2
363	KCNQ3
364	PLA2G2A
365	UMPS
366	PPAT
367	CD44
368	ICAM1
369	HMMR
370	NCAN
371	VCAN
372	C1QBP
373	HAPLN1
374	HAPLN3
375	HABP2
376	LAYN
377	STAB2
378	TNFAIP6
379	IMPG2
380	HABP4
381	LYVE1
382	PRKCD
383	PRKCA
384	AKR1C1
385	SLC22A10
386	SLC16A1
387	AHR
388	SLC16A7
389	SLC16A10
390	SLC16A3
391	FCGR3B
392	C1R
393	F10
394	CYP2J2
395	F2
396	UGT2B15
397	DBH
398	GLUL
399	PHB2
400	ESR2
401	AR
402	FGFR4
403	FGF4
404	FGF19
405	FGF1
406	FGF2
407	PF4
408	HGF
409	ITK
410	SH2B3
411	GLB1
412	GLTP
413	LGALS3
414	FGA
415	PLG
416	SERPINE1
417	FGG
418	F2R
419	PLAUR
420	SERPINB2
421	SERPINA5
422	NID1
423	ST14
424	MMP12
425	SCN5A
426	SCN9A
427	GRIN1
428	GRIN2D
429	GRIN3B
430	GRIN3A
431	HRH1
432	SLC6A2
433	JAK3
434	TYK2
435	CTSA
436	VKORC1
437	MYC
438	PADI4
439	PON1
440	TPMT
441	IL15
442	IL2
443	KCNH2
444	MLNR
445	EDNRA
446	TP53
447	RPS6KA3
448	NFKBIA
449	CASP1
450	CASP3
451	IKBKB
452	CCND1
453	PCNA
454	NAT2
455	NEU1
456	PCYT1B
457	PCYT1A
458	PLD2
459	PLD1
460	CEPT1
461	SLC44A1
462	SLC44A4
463	SLC44A3
464	CHKB
465	CHAT
466	CHKA
467	CHDH
468	SLC5A7
469	CHRNA7
470	BDNF
471	GDNF
472	CCL2
473	GUSB
474	HEXB
475	GALNS
476	IDS
477	IDUA
478	ARSB
479	IFNG
480	SLC2A2
481	SLC2A1
482	SLC2A4
483	SLC2A3
484	RELA
485	PDXK
486	MAPK1
487	ADRA1A
488	SLC18A2
489	PTGR2
490	GLO1
491	PTGDR2
492	PPARG
493	ABCC11
494	PPARA
495	EIF2AK2
496	RFK
497	SULT1A1
498	PTGES3
499	FAAH
500	CXCR1
501	HTR1D
502	HTR1B
503	SLC6A4
504	ADRA2A
505	HTR2A
506	HTR1A
507	KCNA1
508	ADRA1D
509	HRH2
510	HRH4
511	SIGMAR1
512	HTR2C
513	HTR7
514	HTR6
515	UGT2B10
516	AGTR1
517	CALCA
518	CALCB
519	CALCRL
520	HTR1F
521	HTR2B
522	ADRA2C
523	PNPO
524	NOS1
525	SGK1
526	RPS6KA4
527	NDUFS8
528	PPCDC
529	ADRA2B
530	HRH3
531	HNMT
532	THBD
533	FABP2
534	CFTR
535	GP1BA
536	S100A7
537	AMACR
538	ACE
539	REN
540	SCN2A
541	HTR4
542	HTR3A
543	POU2F1
544	POU2F2
545	CACNA2D1
546	GABRA1
547	CA4
548	CA1
549	CA3
550	VLDLR
551	HMGCR
552	HDAC9
553	ACADSB
554	ALDH5A1
555	CDKN1A
556	ODC1
557	HTR1E
558	SV2A
559	CHRNA4
560	P2RX4
561	CACNA2D2
562	BCAT1
563	SLC7A5
564	KCNQ5
565	SCN3A
566	CHRNA1
567	GRIA1
568	CACNA1B
569	AKR1C2
570	AKR1C4
571	GRIA2
572	GRIK2
573	SCN1A
574	SCN1B
575	SCN8A
576	EPHX1
577	SLC1A1
578	GABRA2
579	GABRA3
580	GABRA4
581	GABRA5
582	GABRA6
583	TRPM3
584	SLC6A1
585	CA5A
586	CA5B
587	CA6
588	CA7
589	CA8
590	CA9
591	CA10
592	CA11
593	CA12
594	CA13
595	CA14
596	SCN11A
597	SCN2B
598	SCN3B
599	SCN4B
600	SNAP25
601	RHOB
602	SMPD1
603	SLC5A8
604	SLC5A6
605	GLRA1
606	ANXA2
607	ANXA3
608	ANXA4
609	ANXA5
610	PLA2G1B
611	SMO
612	SHBG
613	HSD3B1
614	SLC10A2
615	PTAFR
616	BDKRB1
617	MGMT
618	ALDOA
619	EEF1A1
620	ENO1
621	GAPDHS
622	P4HB
623	PDIA3
624	PRDX1
625	PSPH
626	TPI1
627	TUFM
628	IL3
629	CCS
630	HDAC1
631	HDAC4
632	MPG
633	SEMG1
634	SIVA1
635	MDM2
636	INS
637	UTRN
638	ASPA
639	S100A8
640	S100A9
641	MMP9
642	TP73
643	S100A2
644	MT3
645	PDCD6
646	DAND5
647	A1BG
648	A2M
649	AGT
650	AHSG
651	APCS
652	APOA1
653	APOA2
654	APOA4
655	APOBR
656	APOE
657	APOL1
658	C1S
659	C3
660	C4B; C4B_2
661	C4BPA
662	C4BPB
663	C5
664	BRCC3
665	C8A
666	C8B
667	C8G
668	CFB
669	CFH
670	CFI
671	CLU
672	CPN1
673	CPN2
674	DCD
675	DSP
676	F12
677	F13B
678	FCN3
679	FN1
680	GSN
681	HPR
682	HRNR
683	IGFALS
684	IGKV1-17
685	IGLV3-21
686	ITIH1
687	ITIH2
688	ITIH3
689	ITIH4
690	JCHAIN
691	JUP
692	KLKB1
693	KNG1
694	KRT1
695	KRT10
696	KRT14
697	KRT16
698	KRT2
699	KRT5
700	KRT6A
701	KRT9
702	PGLYRP2
703	PZP
704	SELENOP
705	SERPINA1
706	SERPINA3
707	SERPINA4
708	SERPIND1
709	VTN
710	CPE
711	ADH1C
712	IDE
713	PTGIS
714	CHRNA2
715	PGRMC1
716	CHRNB4
717	CHRNB2
718	PNMT
719	TAAR1
720	NFATC1
721	NFKB1
722	KCND2
723	KCNH1
724	GABBR1
725	GABBR2
726	CXCR4
727	DAO
728	PLAT
729	GRIN2B
730	EEF2
731	HSD3B2
732	LTB4R
733	TBXA2R
734	PLA2G2E
735	LTF
736	PTEN
737	AKT1
738	CDH1
739	TERT
740	MIR21
741	CDKN2A
742	EGFR-AS1
743	BRCA1
744	CASP8
745	NKX2-1
746	NRAS
747	FASLG
748	SFTPC
749	CTNNB1
750	MIR145
751	MIR126
752	MIR17
753	SLC22A18
754	APC
755	PRKN
756	MALAT1
757	ERCC6
758	MIR34A
759	HRAS
760	SFTPA1
761	PPP2R1B
762	MIR125A
763	SMAD4
764	PALB2
765	IRF1
766	MIR200B
767	TGFB1
768	MIR221
769	MIR200C
770	RB1
771	MIR205
772	MIR486-1
773	MIR34C
774	MIR141
775	MIR183
776	ABCA3
777	MIR200A
778	MIR93
779	MIR29A
780	STK11
781	MIR15A
782	MIR222
783	MIR20A
784	MUC5B
785	BRCA2
786	MIR29C
787	MIR34B
788	MIR185
789	MIRLET7D
790	MIR18A
791	MIR197
792	IL6
793	SFTPB
794	MIR499A
795	MLH1
796	MIRLET7B
797	MIR30D
798	MXRA5
799	MAP3K8
800	MIRLET7C
801	SFTPA2
802	MIR130A
803	MIR107
804	MIR19A
805	MIRLET7G
806	MIR133B
807	MIR98
808	KRT7
809	MIR128-2
810	MIR137
811	MUC1
812	MIR429
813	TGFBR2
814	MIR372
815	PGBD3
816	MIRLET7E
817	MIRLET7A3
818	STAT3
819	SLMAP
820	MSH6
821	CXCL8
822	MSH2
823	CEACAM5
824	CHEK2
825	TERC
826	COPA
827	ITGA3
828	MMP2
829	IL1B
830	NFE2L2
831	SFTPD
832	KRT20
833	IL10
834	EGF
835	BAX
836	FAS
837	MIR155
838	CDKN1B
839	DICER1
840	FHIT
841	TSC2
842	LNCR3
843	CAV1
844	LRRC56
845	PMS2
846	CEACAM6
847	VHL
848	HIF1A
849	ESR1
850	MUC5AC
851	FBXW7
852	NAPSA
853	MARS1
854	LOC110806263
855	RTEL1
856	RARB
857	NOTCH1
858	HMOX1
859	XRCC1
860	BIRC5
861	ERCC1
862	ERCC2
863	CHGA
864	TP63
865	EPCAM
866	FLCN
867	CDX2
868	MIR375
869	FGF10
870	KRT19
871	LUADT1
872	MIF
873	ERBB3
874	TSC1
875	NQO1
876	ENO2
877	OGG1
878	JUN
879	SMAD3
880	SPP1
881	BCL2L1
882	RHOA
883	RASSF1
884	TIMP1
885	PARN
886	FAM13A
887	IL4
888	DDR2
889	GRP
890	MUC4
891	VEGFC
892	MKI67
893	MMP1
894	SMAD2
895	GNAS
896	IGF1
897	CSF3
898	KEAP1
899	CCN2
900	MIR143
901	TGFA
902	VIM
903	HLA-DRB1
904	PTPN11
905	SCGB1A1
906	SETD2
907	CEACAM3
908	NBN
909	SYP
910	MAPK3
911	MAPK8
912	IL13
913	STN1
914	KLF6
915	SMARCA4
916	CHRNA5
917	ATP11A
918	EML4
919	H19
920	MAPK14
921	FARSB
922	DPP9
923	AKT2
924	TGFBR1
925	CSF2
926	IDH1
927	STAT1
928	SOX9
929	MUC16
930	CASP9
931	CCR6
932	MMP7
933	BAP1
934	DLEC1
935	MIR146A
936	B2M
937	U2AF1
938	SOD2
939	IGF2
940	MYCL
941	CEACAM7
942	PTK2
943	SHH
944	CXCL12
945	MIR148A
946	WT1
947	MIR30A
948	E2F1
949	MIR31
950	EZH2
951	ARAF
952	LUCAT1
953	CADM1
954	IL1RN
955	PDPN
956	CDKN2B
957	KRT18
958	IL17A
959	KRT8
960	PIK3R1
961	MEG3
962	FOXF1
963	RTEL1-TNFRSF6B
964	PIK3CG
965	GATA6
966	EPB41L3
967	NRG1
968	SLC11A1
969	TNFSF10
970	BMP2
971	CCNB1
972	LACAT1
973	SP1
974	BPIFA1
975	MIR150
976	ITGB1
977	PLAU
978	LAMC2
979	CHUK
980	ARID1A
981	CYCS
982	MVP
983	MIR30E
984	EP300
985	HOTAIR
986	VEGFD
987	CCL5
988	CCNA2
989	MSLN
990	ELN
991	RAC1
992	CALB2
993	TIMP2
994	SNAI1
995	FGF7
996	EPHA2
997	BMP6
998	ASCL1
999	HMGB1
1000	HLA-G
1001	MYO18B
1002	MIR140
1003	FOXP3
1004	TIMP3
1005	MUTYH
1006	HNF1B
1007	AURKA
1008	BMPR1A
1009	HFE
1010	ACTA2
1011	MMP3
1012	BMPR2
1013	BMP4
1014	CRP
1015	C11orf65
1016	MIR203A
1017	POLE
1018	BIRC3
1019	TNFRSF1A
1020	MIR223
1021	PALLD
1022	LOX
1023	SMAD7
1024	GAPDH
1025	GCLC
1026	XRCC3
1027	HSP90AA1
1028	DMBT1
1029	MYCN
1030	DAPK1
1031	DNMT3A
1032	FOS
1033	MIR214
1034	IFI27
1035	LCAL1
1036	FENDRR
1037	GSTM3
1038	CCNE1
1039	AXL
1040	RAD51
1041	MSR1
1042	ENG
1043	MCL1
1044	MEN1
1045	FOXM1
1046	APEX1
1047	CDH2
1048	SNAI2
1049	IGFBP3
1050	TNFRSF10B
1051	HPGD
1052	MMP14
1053	NCAM1
1054	GLI1
1055	TKT
1056	CCL11
1057	IL2RA
1058	CFLAR
1059	S100A4
1060	AREG
1061	MIR195
1062	MIR199A1
1063	MIR144
1064	SIRT1
1065	MIR210
1066	MIR142
1067	KLK3
1068	ALOX5
1069	NF1
1070	EPHA5
1071	HLA-A
1072	PTHLH
1073	PVT1
1074	EDN1
1075	PAX8
1076	ZEB1
1077	SERPINB5
1078	BCL10
1079	TPX2
1080	XPA
1081	MIR27A
1082	XIAP
1083	MIR106B
1084	PPP2R1A
1085	PTCH1
1086	MIR204
1087	BID
1088	MIR10B
1089	CLDN7
1090	DNMT3B
1091	BAK1
1092	CD24
1093	PDGFB
1094	NEAT1
1095	CXCR2
1096	SOS1
1097	MSH3
1098	RUNX3
1099	PLK1
1100	WWOX
1101	BUB1B
1102	ASCC1
1103	CD8A
1104	CTNNA1
1105	ANGPT2
1106	CD4
1107	PTGER4
1108	PROM1
1109	TLR2
1110	MIR483
1111	PRKCI
1112	MIR96
1113	MIR16-1
1114	RXRA
1115	MIR193A
1116	EIF4E
1117	MIR182
1118	KMT2D
1119	GPRC5A
1120	MIR106A
1121	IL1A
1122	BSG
1123	TWIST1
1124	CDH13
1125	CSF1
1126	THBS1
1127	CD82
1128	HSPB1
1129	POSTN
1130	NRP1
1131	TBX4
1132	FARSA
1133	TAP1
1134	SPARC
1135	INHBA
1136	CTNND1
1137	SLC34A2
1138	MIR373
1139	FSCN1
1140	CDK1
1141	CDKN1C
1142	CCND3
1143	GDF15
1144	TXN
1145	MIR196A1
1146	BIRC7
1147	MME
1148	SKP2
1149	NOD2
1150	MUC6
1151	GAPLINC
1152	GJA1
1153	ANGPT1
1154	PIP
1155	EZR
1156	HMGA2
1157	MAX
1158	H2AC18
1159	AGER
1160	GRPR
1161	CHEK1
1162	CD36
1163	DLK1
1164	MAP2K4
1165	ERCC5
1166	CD40
1167	ERCC4
1168	HSPA5
1169	PTK2B
1170	TLR9
1171	MIR139
1172	CDC42
1173	RPS6KB1
1174	CDK12
1175	AFAP1-AS1
1176	ALDH1A1
1177	WNT4
1178	CREBBP
1179	AKT3
1180	GADD45A
1181	RAD54L
1182	TRIP13
1183	HSPA4
1184	KCNN4
1185	SDHB
1186	CCR7
1187	STMN1
1188	MYB
1189	MIR127
1190	LINC00511
1191	RARA
1192	PKM
1193	TUG1
1194	TNFRSF10A
1195	PRKAR1A
1196	IL5
1197	MIR451A
1198	FOXO3
1199	MIR23B
1200	SOCS1
1201	HLA-B
1202	GPC3
1203	HYAL2
1204	ID1
1205	ITGA6
1206	SCGB3A2
1207	BMI1
1208	GREM1
1209	ICOSLG
1210	FOXO1
1211	ITGAV
1212	RACK1
1213	LATS2
1214	NODAL
1215	BCL2L11
1216	PECAM1
1217	MIR22
1218	MIR9-1
1219	MIR10A
1220	HNF1A-AS1
1221	HOPX
1222	IL18
1223	MIR330
1224	YAP1
1225	MIR338
1226	DCTN4
1227	TRAF6
1228	HLA-DQB1
1229	CCL3
1230	ANPEP
1231	SLPI
1232	ROCK1
1233	CD74
1234	SOD1
1235	CCR3
1236	ECT2
1237	BCL6
1238	TGFB2
1239	POLK
1240	MTAP
1241	LGALS1
1242	GAST
1243	YBX1
1244	MMP13
1245	IRS1
1246	CXCL10
1247	MIR25
1248	ITGA2
1249	PXN
1250	CCKBR
1251	BTNL2
1252	PRTN3
1253	POLD1
1254	SST
1255	HNRNPA2B1
1256	RBM6
1257	SLC26A9
1258	GAS5
1259	BIRC2
1260	SOCS3
1261	FASN
1262	IREB2
1263	ACVRL1
1264	FUT4
1265	SEMA3B
1266	CXCR3
1267	IL4R
1268	APAF1
1269	MIR30B
1270	MIR132
1271	OVAAL
1272	GATA2
1273	MCM2
1274	CCN1
1275	ILK
1276	E2F2
1277	HLA-DPB1
1278	SOX2
1279	CDKN2B-AS1
1280	ITGA5
1281	CLDN18
1282	MIRLET7A1
1283	TUSC2
1284	ADAM12
1285	DUSP1
1286	FLNA
1287	GATA3
1288	EPHB4
1289	HSPA8
1290	CXCL5
1291	UCA1
1292	MIR26A1
1293	AURKB
1294	CDC73
1295	MIR192
1296	TTN
1297	CTHRC1
1298	STING1
1299	LAMB3
1300	ACTC1
1301	FOXA1
1302	YY1
1303	MUC2
1304	BAD
1305	XRCC5
1306	MIR423
1307	EGR1
1308	GPX1
1309	CASP7
1310	DYNC2H1
1311	RXRB
1312	ING1
1313	TLR5
1314	ITGA9
1315	RPSA
1316	MIR149
1317	CT83
1318	SHC1
1319	IDH2
1320	SPINK1
1321	CCAT1
1322	CEACAM1
1323	HDGF
1324	RBM5
1325	PDCD4
1326	BARD1
1327	FADD
1328	STX1A
1329	CYP2A13
1330	B3GALT6
1331	FOXJ1
1332	MIR15B
1333	WIF1
1334	THY1
1335	CD9
1336	UCHL1
1337	E2F3
1338	AKR1B10
1339	MCM7
1340	AFP
1341	PDPK1
1342	HBEGF
1343	IL1R1
1344	RRM2
1345	TFAP2A
1346	MIR130B
1347	DIABLO
1348	CLCA4
1349	PIK3R2
1350	CTAG1B
1351	MIR335
1352	SLC9A3
1353	KCNQ1OT1
1354	ITGAM
1355	MMP10
1356	STIL
1357	HOTTIP
1358	GSK3B
1359	ROBO1
1360	DKK3
1361	BLM
1362	IL7
1363	ARG1
1364	RIOX2
1365	SSTR2
1366	MIR342
1367	MIR218-1
1368	COL18A1
1369	MIR101-1
1370	LAMA5
1371	RARS1
1372	CUL1
1373	HSPA1A
1374	MIR224
1375	PEBP1
1376	DUS2
1377	SEZ6L2
1378	PTPRC
1379	RECK
1380	COL4A3
1381	COL3A1
1382	GATA4
1383	HOXB9
1384	MIR146B
1385	WNT7B
1386	EXO1
1387	MIR31HG
1388	PDGFA
1389	F2RL3
1390	COL1A1
1391	INSM1
1392	MIR24-1
1393	CDCP1
1394	KDM4C
1395	MIR135A1
1396	PTGES
1397	IL24
1398	PTPN13
1399	CAVIN3
1400	CHI3L1
1401	CCAT2
1402	TRAF2
1403	MIR100
1404	TERF1
1405	CAHM
1406	COL1A2
1407	RAD51C
1408	CCNE2
1409	GLI2
1410	TLR3
1411	DDB2
1412	MIR23A
1413	MIR99A
1414	CLDN4
1415	AHRR
1416	RXRG
1417	XRCC6
1418	SCUBE3
1419	LRP1B
1420	TFPI2
1421	SMARCB1
1422	MIAT
1423	POU5F1
1424	CDC25A
1425	PLCG1
1426	YWHAE
1427	MAGEA4
1428	ACTB
1429	IFNA1
1430	NMBR
1431	MIR181A1
1432	SLC19A1
1433	SEMA3F
1434	TNFRSF10D
1435	HK2
1436	MIR424
1437	LAMA1
1438	SNHG1
1439	PIK3R3
1440	WDR19
1441	TCIM
1442	DROSHA
1443	MAGEA1
1444	USP7
1445	PGF
1446	BAG1
1447	MIR324
1448	MIR7-1
1449	AQP3
1450	MIR33A
1451	MAGEA3
1452	CFTR-AS1
1453	RMRP
1454	XPC
1455	TLE1
1456	MIR124-1
1457	GADD45B
1458	MIR216A
1459	TGIF1
1460	TG
1461	TCF7L2
1462	MBL2
1463	MIR584
1464	ELAVL4
1465	LTA
1466	RASSF5
1467	BRIP1
1468	MED19
1469	NLRP3
1470	SKP1
1471	MIR328
1472	NMB
1473	CD151
1474	MIR199B
1475	MUC3A
1476	VIP
1477	RASA1
1478	DDX5
1479	SCNN1A
1480	LINC00673
1481	CD63
1482	CASC2
1483	MIR29B1
1484	TCF21
1485	CDC25C
1486	MTA1
1487	HSD17B1
1488	SREBF1
1489	VDR
1490	MIR361
1491	XIST
1492	EREG
1493	VCAM1
1494	MIR138-1
1495	DMTF1
1496	KLF2
1497	MIR485
1498	ITGB3
1499	MAP3K2
1500	MIR331
1501	STRA6
1502	WNT5A
1503	PRODH
1504	AIMP2
1505	MIR212
1506	PRKAA1
1507	NSD1
1508	IGF2BP3
1509	BRDT
1510	MIR148B
1511	LEP
1512	MIR219A1
1513	LAMA4
1514	LCN2
1515	CLPTM1L
1516	DKC1
1517	POT1
1518	SOD3
1519	CDKN2C
1520	USP8
1521	CXCL1
1522	PRKCB
1523	FOXP1
1524	GBA1
1525	LY6K
1526	SAT1
1527	HLA-DQA1
1528	RCVRN
1529	DPYSL5
1530	LINC-ROR
1531	COL4A2
1532	RAD51D
1533	CCR5
1534	AXIN2
1535	CTSD
1536	SIRT3
1537	IGFBP2
1538	PMS1
1539	GADD45G
1540	GCLM
1541	TUBA1B
1542	RNF43
1543	MIR193B
1544	GGPS1
1545	CAT
1546	CASP10
1547	CDR1-AS
1548	LMNA
1549	WRAP53
1550	MIRLET7I
1551	NNMT
1552	TRAF1
1553	PAX2
1554	MIR365A
1555	ITGA11
1556	AOC3
1557	MIR374A
1558	MIR32
1559	LIMD1
1560	NEK8
1561	MIR30C1
1562	SPAG9
1563	MAFA-AS1
1564	SAA1
1565	RGMB-AS1
1566	FAR2P1
1567	NFIB
1568	MIR615
1569	ADAM17
1570	MIR133A1
1571	LOC111674463
1572	PCLAF
1573	ENPP2
1574	MIR574
1575	DGCR5
1576	WNT3
1577	CD34
1578	LAMC1
1579	AMFR
1580	CSNK1A1
1581	MIR125B1
1582	LINC00261
1583	RB1CC1
1584	NTHL1
1585	RIOX1
1586	SOX2-OT
1587	MIR129-1
1588	MIR377
1589	FBN1
1590	MIR92A1
1591	ATP2A2
1592	MYD88
1593	SNHG7
1594	DANCR
1595	SIX1
1596	MIR345
1597	C20orf85
1598	API5
1599	LGALS3BP
1600	TUSC1
1601	ADAM28
1602	MIR497
1603	SOX30
1604	AMIGO2
1605	SLFN11
1606	NF2
1607	MITF
1608	MIR124-3
1609	TRAF3
1610	MIR590
1611	TRAF4
1612	MIR202
1613	CBS
1614	MIR181B1
1615	DHDH
1616	TGFB3
1617	MIR708
1618	LOC111674475
1619	HSF1
1620	SCNN1B
1621	MIR135B
1622	CEBPA
1623	CCL4
1624	JAG1
1625	FGL1
1626	SDHD
1627	ADAM15
1628	TCF4
1629	MIR409
1630	XRCC2
1631	STAT6
1632	MIR17HG
1633	NPM1
1634	SNHG20
1635	FBLN5
1636	TP53BP2
1637	DPP4
1638	NCOR1
1639	S100A1
1640	SOX17
1641	ATG7
1642	LOC107303340
1643	PIEZO2
1644	MIR532
1645	TIMELESS
1646	MIR296
1647	SERPINH1
1648	MIR490
1649	FOXK2
1650	CCL17
1651	LOC111674472
1652	NOTCH3
1653	STK4
1654	PDK1
1655	TBX5
1656	ITGA2B
1657	CXCR5
1658	AGTR2
1659	MIR187
1660	METTL3
1661	LTBP4
1662	CXCL2
1663	UBA7
1664	F3
1665	IL6ST
1666	MIR191
1667	MIR22HG
1668	TUT1
1669	CYBB
1670	PIK3C3
1671	VDAC1
1672	FANCC
1673	CTTN
1674	LCIIAR
1675	TCF7
1676	FOXA2
1677	ACY1
1678	MRE11
1679	SERPINB3
1680	MIR24-2
1681	SPRY2
1682	EWSR1
1683	ETS1
1684	MMP8
1685	TAMM41
1686	CRABP2
1687	NPRL2
1688	DES
1689	AAGAB
1690	LINC01852
1691	HAGLR
1692	MIR218-2
1693	RABL3
1694	IL9
1695	MIR186
1696	SYK
1697	CLEC7A
1698	MIR134
1699	SNHG15
1700	KITLG
1701	MAPKAPK3
1702	WEE1
1703	SATB2
1704	CALR
1705	MIR19B1
1706	BRS3
1707	MIR503
1708	LINC00460
1709	SOX4
1710	BANCR
1711	DCN
1712	SUFU
1713	RNASE3
1714	SNHG16
1715	POLR1HASP
1716	MED12
1717	BLACAT1
1718	MIR625
1719	NDRG1
1720	IFNGR1
1721	TTK
1722	TLR1
1723	NCF1
1724	CCL18
1725	CCNH
1726	MIR198
1727	PRDM14
1728	MIR339
1729	MIR362
1730	HLA-DPA1
1731	CLDN1
1732	MIR873
1733	SF3B2
1734	PCAT1
1735	LOC113633877
1736	CD79A
1737	LINC00968
1738	H1-0
1739	ACP5
1740	GLI3
1741	MIR425
1742	CD80
1743	BECN1
1744	PLAG1
1745	CXCL9
1746	COTL1
1747	CUL5
1748	MIR28
1749	KLF4
1750	IQGAP3
1751	PDCD1LG2
1752	HJURP
1753	MIR675
1754	CBR1
1755	IL33
1756	DLC1
1757	HP
1758	HOXA11-AS
1759	LINC01133
1760	MIR455
1761	MIR378A
1762	DYRK1B
1763	SFTA1P
1764	LOC113664106
1765	CCNA1
1766	CCR2
1767	MIR27B
1768	FEZF1-AS1
1769	TFF1
1770	MIR370
1771	RNH1
1772	USF2
1773	PTPRG
1774	MIR582
1775	MIR151A
1776	POMC
1777	TUSC7
1778	TNFRSF6B
1779	TP73-AS1
1780	IGFBP5
1781	RELB
1782	BCYRN1
1783	MIR4435-2HG
1784	MIR154
1785	MYLK
1786	ZFPM2
1787	CASC9
1788	LPAR1
1789	LOC111674477
1790	TDGF1
1791	MCM3
1792	MIR411
1793	LINC00312
1794	MIR125B2
1795	ZEB2
1796	RSPO2
1797	EBAG9
1798	TOB1
1799	MIR211
1800	SPRY4-IT1
1801	MIR95
1802	AGAP2-AS1
1803	IGF2-AS
1804	FURIN
1805	RUNX2
1806	CYBA
1807	MIR128-1
1808	ERG
1809	ADM
1810	SBF2-AS1
1811	CD22
1812	MUSK
1813	AQP5
1814	COL14A1
1815	PPP2R2A
1816	IL7R
1817	WRN
1818	EPHB2
1819	MIR152
1820	RNF7
1821	ELAVL1
1822	HNF1A
1823	TGFBI
1824	RIPK1
1825	ATR
1826	CX3CR1
1827	GIMAP6
1828	F2RL1
1829	TNC
1830	NOVA1
1831	ZNF793
1832	SPAAR
1833	TRIM28
1834	ETV6
1835	CEBPB
1836	WNT2
1837	WNT1
1838	PPIEL
1839	BPIFB1
1840	IL12A
1841	GUCY2C
1842	BUB1
1843	RPL5
1844	CTSK
1845	TNFRSF1B
1846	IQANK1
1847	EPHA3
1848	SDHA
1849	PCAT6
1850	MAGEC2
1851	MUC7
1852	IFIH1
1853	SNHG12
1854	CASP2
1855	BCAR4
1856	ZFAS1
1857	CBR4
1858	EFNB3
1859	STAT5B
1860	HSPD1
1861	NOX4
1862	MIR376A1
1863	MIR92B
1864	RYR2
1865	MTUS1
1866	CCL20
1867	CD28
1868	MIR506
1869	ACP3
1870	FOXD2-AS1
1871	TINCR
1872	PTX3
1873	ADAMTS9-AS2
1874	EPO
1875	NECTIN4
1876	GDF2
1877	LINC00342
1878	SMARCE1
1879	MIR511
1880	ARHGAP5
1881	CCR4
1882	MCM4
1883	CPSF6
1884	CCN4
1885	RBM38
1886	PDGFRL
1887	NPPB
1888	TRPV4
1889	S100B
1890	MIR188
1891	CCL22
1892	METTL13
1893	MLH3
1894	MIR502
1895	MIRLET7A2
1896	VIPR1
1897	MIR181C
1898	GPSM2
1899	CS
1900	LINC00857
1901	MIR367
1902	CCNO
1903	NUDT1
1904	ADIPOQ
1905	ZNF461
1906	TRPM2-AS
1907	HTATIP2
1908	ASAH1
1909	TP53TG1
1910	GJB5
1911	TUBA4B
1912	DLL1
1913	GPX3
1914	ROR2
1915	PSMA1
1916	MIR29B2
1917	LBR
1918	CD226
1919	HPS6
1920	NLRC4
1921	TLR7
1922	SCNN1G
1923	RAD50
1924	CDKN3
1925	CYSLTR1
1926	LINC01116
1927	VCP
1928	NFKB2
1929	ZMYND10
1930	IRF4
1931	MYEF2
1932	SERPINB1
1933	PAX9
1934	MIR520A
1935	SMARCA2
1936	VWF
1937	SMAD6
1938	MB
1939	NDUFAF6
1940	LNCRNA-ATB
1941	CDK8
1942	LOXL2
1943	IL12RB1
1944	CCR1
1945	ERN1
1946	SIX3
1947	EPHX2
1948	ACTA2-AS1
1949	PANDAR
1950	NARS1
1951	PLCE1
1952	IL12B
1953	FBXO5
1954	NPC2
1955	NTS
1956	HOXC13
1957	CARD11
1958	IRF5
1959	TNFRSF11B
1960	PI3
1961	PCAT7
1962	KCNMB2-AS1
1963	ZEB2-AS1
1964	MUC20-OT1
1965	LINC00313
1966	CD14
1967	SELENBP1
1968	TINF2
1969	PKD1
1970	ACTR3B
1971	TFF3
1972	IFNA2
1973	BPTF
1974	IL2RB
1975	SQSTM1
1976	COL2A1
1977	BAG6
1978	LAMA3
1979	IGFBP7
1980	CCK
1981	FGF8
1982	SELE
1983	MST1
1984	LINC01433
1985	GUCY1B2
1986	STAT4
1987	MECP2
1988	TLCD3A
1989	IRAK1
1990	MMP11
1991	CD40LG
1992	MYOD1
1993	FOSL1
1994	GHET1
1995	MIR671
1996	ETV4
1997	MAD1L1
1998	CD55
[truncated: 7,644 more rows]

## Sheet: Table S3
Table S3 522 LUAD targets
Number	Gene Symbol
1	SPINT2
2	CLDN1
3	TMEM92
4	SPIB
5	CKMT1B
6	GTSE1
7	MNX1
8	WDHD1
9	CXADR
10	CD2AP
11	CLDN4
12	CLDN3
13	SPINT1
14	CDCA2
15	PARPBP
16	CRABP2
17	CDCA3
18	CDCA5
19	CDCA7
20	CDCA8
21	NCAPG
22	THY1
23	IQGAP3
24	NCAPH
25	UGT8
26	SFN
27	FAM83A-AS1
28	CADM4
29	JUP
30	EIF2AK1
31	CP
32	MRPL24
33	COL1A1
34	FAM111B
35	DHFR
36	FERMT1
37	PKIB
38	SFXN1
39	HAMP
40	LAD1
41	NCAPG2
42	QPRT
43	TUBA1C
44	CHAF1B
45	ATIC
46	DLGAP5
47	GPR39
48	RMI2
49	SLC39A11
50	TMC5
51	SRP9
52	MMP12
53	MMP11
54	SLC7A5
55	MMP13
56	BDH1
57	PTRH2
58	CKS2
59	TMEM106B
60	COL11A1
61	FEZF1-AS1
62	CENPA
63	RECQL4
64	SPP1
65	AGR2
66	PRAME
67	SPDEF
68	LINC00511
69	CENPU
70	EGLN3
71	GOLM1
72	BIK
73	STAT1
74	CKMT1A
75	WNT7B
76	BYSL
77	CENPF
78	COL3A1
79	TMEM54
80	CENPH
81	FABP6
82	CENPI
83	CENPL
84	CENPM
85	CENPN
86	LGR4
87	CDKN3
88	LY6K
89	RORC
90	CXCL17
91	CXCL13
92	CXCL14
93	LAPTM4B
94	NEK2
95	KPNA2
96	PITX1
97	S100A2
98	CDC25C
99	FOXP3
100	SRCIN1
101	MSH2
102	LGSN
103	PKP3
104	SLC27A2
105	COL17A1
106	TROAP
107	GPR87
108	TACSTD2
109	NREP
110	PKMYT1
111	KIAA1522
112	TXNDC5
113	SRD5A1
114	TFPI2
115	NDC80
116	CXCL10
117	LCN2
118	KCNK5
119	ARHGAP11A
120	ST6GALNAC1
121	ITGB4
122	FHL2
123	ECE2
124	FOXM1
125	MDK
126	EXO1
127	MB
128	LINC01426
129	MSMB
130	DSP
131	BCAS4
132	HTR3A
133	ADORA2B
134	BIRC5
135	DSG2
136	SLC25A10
137	MET
138	DTL
139	GAPDH
140	PRPS2
141	UHRF1
142	E2F1
143	IGF2BP3
144	CTHRC1
145	MARCKSL1
146	FOXJ1
147	SYT12
148	PRC1
149	OCIAD2
150	P4HB
151	PPP1R14D
152	TRIM31
153	NUDT1
154	CDC20
155	BPIFA1
156	POF1B
157	SNRPD1
158	FOXD3-AS1
159	PPAT
160	RCC1
161	EPHB2
162	SRP9P1
163	GOLPH3L
164	MIF
165	SFRP4
166	FNDC1
167	KIF20A
168	MXRA5
169	CCNO
170	EPHA10
171	TGFA
172	CD1A
173	KCNN4
174	TSPAN1
175	PTK6
176	PAICS
177	NET1
178	ANLN
179	BPIFB1
180	PPP1R1B
181	CD207
182	PAEP
183	SDC1
184	CD27
185	CD24
186	APOBEC3B
187	HNF4G
188	KIF11
189	PTPRH
190	WFDC2
191	KIF15
192	RAC3
193	CCT3
194	TOX3
195	MZB1
196	DEPDC1
197	KIF2C
198	PABPC1
199	AFAP1-AS1
200	MRPS35
201	PVT1
202	TMPRSS4
203	PAK1
204	IGKC
205	PERP
206	XDH
207	CCT5
208	NPM3
209	NKX2-1-AS1
210	ZDHHC9
211	KIF26B
212	RPA3
213	MAD2L1
214	SPC25
215	FOXA1
216	BUB1B
217	PLAU
218	FAM3B
219	SPINK1
220	MUC3A
221	CCNE1
222	EEF1A2
223	ADAM12
224	PLD4
225	FUT2
226	FUT3
227	CCNB2
228	CCNB1
229	FUT8
230	ECT2
231	WNT3
232	TFAP2A
233	TFAP2C
234	MUC16
235	UBE2C
236	SLC52A2
237	SLC52A3
238	HMGA1
239	GGH
240	SYT7
241	UBE2S
242	UBE2T
243	KIF4A
244	MUC20
245	MUC21
246	FGF11
247	LGALS3BP
248	HMGB3
249	LMNB1
250	MYBL2
251	CA9
252	MMP7
253	MMP1
254	ARHGEF16
255	PLA2G4A
256	DARS2
257	ETV4
258	MMP9
259	YWHAZ
260	GREM1
261	CCNA2
262	ADGRF1
263	ELF3
264	IRF6
265	SUMO1P3
266	RBM47
267	AURKB
268	AURKA
269	GALNT6
270	PLA2G2D
271	RRM2
272	LAMB3
273	GALNT3
274	TPBG
275	MUC5B
276	GALE
277	CYP24A1
278	SBK1
279	POLE2
280	S100P
281	MNX1-AS1
282	EHF
283	IGKV1-17
284	XAGE1B
285	XAGE1A
286	HPRT1
287	PRR11
288	ASF1B
289	SKA3
290	LDHA
291	PRDX4
292	ZFPM2-AS1
293	PLEK2
294	PROM2
295	PLK4
296	GSDMC
297	ST14
298	PLK1
299	CDC6
300	FA2H
301	GJB2
302	GJB1
303	MEX3A
304	LINC00665
305	C17orf58
306	LINC00857
307	TRIM2
308	NUF2
309	PBK
310	COL10A1
311	TK1
312	CEP55
313	HELLS
314	SSR4
315	TESC
316	KIFC1
317	ITPKA
318	PAX9
319	EPCAM
320	IGLV3-21
321	GCNT3
322	METTL7B
323	CCL19
324	MISP
325	AOC1
326	CCL22
327	CDKN2A
328	CCL20
329	F12
330	SULF1
331	IGLL5
332	ADM2
333	HJURP
334	IGHG1
335	CDH3
336	DEPTOR
337	ABHD11
338	TUBB3
339	CDH1
340	PHLDA2
341	SLC39A4
342	PLS1
343	TPD52
344	RNF43
345	GPT2
346	IGFBP3
347	DIO2
348	TOM1L1
349	MELK
350	RAB38
351	XIST
352	RASAL1
353	AK4
354	HMMR
355	VTCN1
356	RAD51AP1
357	STRA6
358	FANCI
359	ANKRD22
360	FANCF
361	BCL9
362	CDK1
363	GPX2
364	CR2
365	CCDC34
366	CKAP2L
367	PLEKHG6
368	RTN4RL2
369	NIPSNAP1
370	PTP4A1
371	ASPM
372	SAPCD2
373	ESRP1
374	MCM4
375	MCM2
376	TTK
377	RN7SL1
378	P2RY6
379	RAB25
380	MAL2
381	SPAG5
382	SEMA4B
383	MACC1
384	SPAG4
385	AHNAK2
386	MND1
387	RAD51
388	PSAT1
389	PFKP
390	LINC00467
391	ARL6IP1
392	CBLC
393	CISD2
394	MKI67
395	AQP3
396	HS6ST2
397	SOX2
398	VSIG1
399	CHEK1
400	TNS4
401	HABP2
402	SOX4
403	KRT8
404	P3H4
405	OVOL2
406	IGKV2D-29
407	PTGES
408	DUXAP8
409	IGKV2D-30
410	C2CD4A
411	TWF1
412	C19orf48
413	CD79A
414	NLN
415	MAP7
416	RPL39L
417	PYCR1
418	ZWINT
419	TPX2
420	NMU
421	MAGED4
422	ALDH18A1
423	TOP2A
424	FEN1
425	SLC44A4
426	OLA1
427	JCHAIN
428	GNPNAT1
429	TMED2
430	NME2
431	GFRA3
432	RHOD
433	NME1
434	CEACAM1
435	CDCP1
436	CEACAM6
437	B3GNT6
438	CEACAM5
439	TFF3
440	VWA1
441	TFF1
442	RHOV
443	DTYMK
444	GDPD1
445	TYMS
446	CST2
447	CST1
448	NT5E
449	CXCR3
450	RAD54L
451	GINS1
452	NQO1
453	GINS2
454	PDZK1IP1
455	GRHL2
456	BATF
457	KRT19
458	KRT18
459	KRT17
460	KRT16
461	QPCT
462	KRT15
463	F2RL1
464	TRIP13
465	FCGBP
466	GALNT14
467	GOLT1A
468	ESPN
469	COMP
470	PTTG1
471	PCAT6
472	NUSAP1
473	TMEM14A
474	PSPH
475	POSTN
476	UNC5CL
477	ATP1B1
478	PDIA6
479	PDIA4
480	CT83
481	SCG5
482	CHMP4C
483	XPR1
484	CHRNA5
485	SEZ6L2
486	DPP4
487	FAM83H
488	UBD
489	OTX1
490	CLSPN
491	FAM83A
492	CYP2J2
493	STIL
494	OPN3
495	IDH2
496	AMACR
497	KIF18B
498	CXCL9
499	SLC2A1
500	SIX1
501	CKS1B
502	SIX4
503	IGKV2-28
504	CASP6
505	ABCC3
506	SMKR1
507	MYEOV
508	FGG
509	LSR
510	OAS1
511	HKDC1
512	LTB
513	RGS17
514	SLC22A18AS
515	ERBB3
516	GMDS
517	ERBB2
518	ROMO1
519	MUC4
520	BUB1
521	LIMK1
522	SHCBP1

## Sheet: Table S4
Table S4 379 6-MDS anti-LUAD targets
Number	Gene Symbol
1	HSP90AB1
2	CTSD
3	NFKB1
4	TRIM24
5	DUSP3
6	EGLN1
7	NTRK3
8	NFE2L2
9	DHODH
10	ACVRL1
11	GPBAR1
12	HDAC9
13	LYN
14	NOS2
15	GLS
16	TLR8
17	CXCR4
18	CARM1
19	ANPEP
20	HDAC7
21	NR3C2
22	DYRK1B
23	PRCP
24	CSK
25	MCHR1
26	LDHB
27	CYSLTR2
28	TFPI
29	MIF
30	KEAP1
31	CCR1
32	FGR
33	LDHA
34	ENPP1
35	HRH3
36	FYN
37	CLK2
38	CLK4
39	FASN
40	KDM4A
41	SLC9A1
42	DCUN1D1
43	AXL
44	TMPRSS6
45	HDAC8
46	ATG4B
47	HDAC5
48	NAMPT
49	TYRO3
50	ULK1
51	ERAP1
52	FFAR2
53	TDO2
54	HDAC2
55	BRD4
56	BRD2
57	KDM5C
58	GLRA1
59	ZAP70
60	ACACB
61	P2RX7
62	THRA
63	ACVR1B
64	TRPA1
65	ACACA
66	GPR6
67	ITK
68	HDAC4
69	PHF8
70	KDM4C
71	CFTR
72	MAP3K11
73	NT5E
74	GPR84
75	CFD
76	HSD11B1
77	KDM5A
78	PSMB9
79	RORC
80	CREBBP
81	FKBP5
82	BMP2
83	AR
84	CA2
85	PPIA
86	ESR1
87	AKR1C2
88	STS
89	MMP13
90	ESRRG
91	APOA2
92	TTR
93	MAPK14
94	PGR
95	BCHE
96	AKR1C3
97	GSR
98	PPP5C
99	NOS3
100	CCNA2
101	SHBG
102	ESR2
103	RXRA
104	SORD
105	CASP3
106	BCAT2
107	DUSP6
108	BACE1
109	TYMS
110	KIF11
111	MAPK8
112	TGFBR1
113	ANXA5
114	PGF
115	CTNNA1
116	GC
117	MAPK10
118	PTPN1
119	MTHFD1
120	MMP12
121	F2
122	SRC
123	MET
124	HSP90AA1
125	CHEK1
126	PTPN11
127	ADH1C
128	MMP8
129	EPHB4
130	PAH
131	DPP4
132	AKR1C1
133	PLAU
134	TTPA
135	PRKACA
136	ADK
137	F10
138	MMP3
139	GM2A
140	CES1
141	NR1H3
142	CYP2C9
143	CTSK
144	ADH5
145	FKBP1A
146	PDPK1
147	ACP3
148	GSK3B
149	SEC14L2
150	KDR
151	FABP3
152	SERPINA1
153	DHFR
154	FABP7
155	DCK
156	RBP4
157	GSTP1
158	METAP2
159	JAK3
160	JAK2
161	NR1H4
162	ERBB4
163	NR3C1
164	TGM3
165	ISG20
166	GSTA1
167	NR1I2
168	MMP2
169	TPH1
170	CYP2C8
171	RARA
172	ACADM
173	TRAPPC3
174	S100A9
175	THRB
176	BHMT
177	PLA2G2A
178	IGF1R
179	AMD1
180	IL2
181	REN
182	SETD7
183	CRABP2
184	GSTM2
185	DTYMK
186	FECH
187	DPEP1
188	GSTA3
189	MMP9
190	MAPKAPK2
191	RARG
192	MME
193	VDR
194	LCN2
195	SRM
196	FABP6
197	NR1H2
198	ABO
199	GCDH
200	CMA1
201	HMGCR
202	STAT1
203	BLVRB
204	CBS
205	PPP1CC
206	LTA4H
207	RARB
208	PPARA
209	GSTM1
210	CTSS
211	HCK
212	HNF4G
213	INSR
214	RXRB
215	FKBP1B
216	MAP2K1
217	EIF4E
218	GLO1
219	OAT
220	PTK2
221	PNMT
222	HNMT
223	LYZ
224	CASP1
225	BIRC7
226	RAB5A
227	AMY2A
228	EGFR
229	TEK
230	RORA
231	DOT1L
232	FGG
233	EEA1
234	GPI
235	APAF1
236	TAP1
237	RFK
238	BTK
239	RNASE2
240	HADH
241	SULT1A1
242	CTSB
243	GART
244	GMPR
245	AKT1
246	F7
247	PROCR
248	SPR
249	UAP1
250	TUBB2B
251	ACHE
252	AHR
253	DYRK1A
254	PIM1
255	CLK1
256	CYP2C19
257	HTR3A
258	CYP1A2
259	CASP9
260	CYP3A4
261	CHRFAM7A
262	TUBA1A
263	HTR1B
264	NR2E3
265	S1PR2
266	TERT
267	RET
268	CA6
269	TAAR1
270	HTR1A
271	ADRA2C
272	HTR6
273	KCNH2
274	ROCK1
275	EDNRA
276	BCL2A1
277	RELA
278	CHRM2
279	PTGS1
280	CHRNA7
281	CHEK2
282	ADRA2A
283	TLR9
284	CYP19A1
285	RPS6KB1
286	CYP2D6
287	ADRA1A
288	CACNA1H
289	ADRA2B
290	GPR35
291	HTR5A
292	TYK2
293	HRH1
294	RAC1
295	NR2F2
296	PIK3CA
297	PDGFRA
298	CDK2
299	SLC6A4
300	HTR2A
301	JAK1
302	SYK
303	FGFR1
304	HTR2C
305	FLT3
306	RIPK2
307	FLT1
308	PRKCE
309	PDGFRB
310	HTR1E
311	APOBEC3A
312	CHRM4
313	GALR3
314	MAPK9
315	CLK3
316	TTK
317	PTGER3
318	EIF2AK1
319	CA1
320	CA12
321	CA9
322	EDNRB
323	KIT
324	PTGS2
325	MKNK2
326	GAK
327	PDE10A
328	STK17A
329	GHSR
330	IMPDH2
331	ADORA1
332	ADORA2A
333	ADORA3
334	PTPRG
335	CCNE2
336	CDK2
337	TRPV1
338	EIF2AK3
339	NQO2
340	PLK1
341	CSF1R
342	BRAF
343	MTNR1A
344	GRK2
345	AURKA
346	PGGT1B
347	PIK3CD
348	PIK3CB
349	PIK3CG
350	MAP3K7
351	CXCL8
352	MDM2
353	PTAFR
354	MTOR
355	MTNR1B
356	TAB1
357	DRD4
358	HSD17B1
359	GCGR
360	DRD1
361	HIF1A
362	AGTR2
363	MKNK1
364	HPGD
365	CDK1
366	FLT4
367	CNR1
368	AGTR1
369	HSD17B2
370	EPHB2
371	CDK5R1
372	ADORA2B
373	AURKB
374	MCL1
375	GABRA5
376	ERBB2
377	FAAH
378	CA7
379	CA14

## Sheet: Table S5
Table S5 33 6-MDS anti-LUAD targets
Number	Gene Symbol
1	CHEK1
2	EPHB2
3	MIF
4	CRABP2
5	LDHA
6	EIF2AK1
7	PLK1
8	DHFR
9	HNF4G
10	KIF11
11	MMP12
12	MMP13
13	DTYMK
14	TYMS
15	NT5E
16	STAT1
17	FABP6
18	RORC
19	PLAU
20	DPP4
21	LCN2
22	CDK1
23	CA9
24	FGG
25	HTR3A
26	MMP9
27	CCNA2
28	ADORA2B
29	MET
30	TTK
31	AURKB
32	AURKA
33	ERBB2
